# Supplementary material for: Identification of WRKY Family Members and Characterization of the Low-Temperature-Stress-Responsive WRKY Genes in Luffa (Luffa cylindrica L.)
Source: Plants (Basel). 2024 Feb 28;13(5):676. doi: 10.3390/plants13050676 (PMC10935285; doi:10.3390/plants13050676)
Supplement: Supplementary file 1 [file plants-13-00676-s001.zip]

Archive with 10 entries (10 files):
- Supplementary File S1.pdf
- Supplementary File S10.pdf
- Supplementary File S2.pdf
- Supplementary File S3.pdf
- Supplementary File S4.xls
- Supplementary File S5.pdf
- Supplementary File S6.pdf
- Supplementary File S7.xls
- Supplementary File S8.xls
- Supplementary File S9.pdf
