# Supplementary material for: Identification of WRKY Family Members and Characterization of the Low-Temperature-Stress-Responsive WRKY Genes in Luffa (Luffa cylindrica L.)
Source: Plants (Basel). 2024 Feb 28;13(5):676. doi: 10.3390/plants13050676 (PMC10935285; doi:10.3390/plants13050676)
Supplement: Supplementary file 1 [file plants-13-00676-s001.zip › Supplementary File S4.xls]

## Sheet: cis--regulatory elments
Gene name	Motif	Sequence	Start site	End site	Orientation	Homologous specie
LcWRKY1	Unnamed__2	CCCCGG	923	6	-	Zea mays
LcWRKY1	Unnamed__2	CCCCGG	1668	6	+	Zea mays
LcWRKY1	Unnamed__4	CTCC	20	4	-	Petroselinum hortense
LcWRKY1	Unnamed__4	CTCC	26	4	-	Petroselinum hortense
LcWRKY1	Unnamed__4	CTCC	35	4	-	Petroselinum hortense
LcWRKY1	Unnamed__4	CTCC	38	4	-	Petroselinum hortense
LcWRKY1	Unnamed__4	CTCC	156	4	+	Petroselinum hortense
LcWRKY1	Unnamed__4	CTCC	165	4	+	Petroselinum hortense
LcWRKY1	Unnamed__4	CTCC	519	4	+	Petroselinum hortense
LcWRKY1	Unnamed__4	CTCC	610	4	+	Petroselinum hortense
LcWRKY1	Unnamed__4	CTCC	642	4	-	Petroselinum hortense
LcWRKY1	Unnamed__4	CTCC	809	4	-	Petroselinum hortense
LcWRKY1	Unnamed__4	CTCC	979	4	-	Petroselinum hortense
LcWRKY1	Unnamed__4	CTCC	1118	4	-	Petroselinum hortense
LcWRKY1	Unnamed__4	CTCC	1181	4	-	Petroselinum hortense
LcWRKY1	Unnamed__4	CTCC	1190	4	+	Petroselinum hortense
LcWRKY1	Unnamed__4	CTCC	1656	4	+	Petroselinum hortense
LcWRKY1	Unnamed__4	CTCC	1694	4	+	Petroselinum hortense
LcWRKY1	Unnamed__4	CTCC	1914	4	+	Petroselinum hortense
LcWRKY1	Unnamed__4	CTCC	1953	4	+	Petroselinum hortense
LcWRKY1	Unnamed__4	CTCC	1978	4	+	Petroselinum hortense
LcWRKY1	Unnamed__4	CTCC	1993	4	+	Petroselinum hortense
LcWRKY1	MYC	CATTTG	559	6	+	Arabidopsis thaliana
LcWRKY1	MYC	CATTTG	634	6	+	Arabidopsis thaliana
LcWRKY1	3-AF1 binding site	TAAGAGAGGAA	1262	10	+	Solanum tuberosum	light responsive element
LcWRKY1	Myb	CAACTG	231	6	+	Arabidopsis thaliana
LcWRKY1	Myb	CAACTG	906	6	+	Arabidopsis thaliana
LcWRKY1	Myb	CAACTG	1816	6	+	Arabidopsis thaliana
LcWRKY1	Myb-binding site	CAACAG	453	6	+	Nicotiana tabacum
LcWRKY1	LTR	CCGAAA	1294	6	+	Hordeum vulgare	cis-acting element involved in low-temperature responsiveness
LcWRKY1	MYB	CAACAG	453	6	+	Arabidopsis thaliana
LcWRKY1	MYB	CAACCA	576	6	-	Arabidopsis thaliana
LcWRKY1	MYB	TAACCA	1242	6	+	Arabidopsis thaliana
LcWRKY1	TCA-element	TCAGAAGAGG	1342	9	+	Brassica oleracea	cis-acting element involved in salicylic acid responsiveness
LcWRKY1	CGTCA-motif	CGTCA	994	5	+	Hordeum vulgare	cis-acting regulatory element involved in the MeJA-responsiveness
LcWRKY1	CGTCA-motif	CGTCA	1715	5	-	Hordeum vulgare	cis-acting regulatory element involved in the MeJA-responsiveness
LcWRKY1	CGTCA-motif	CGTCA	1827	5	-	Hordeum vulgare	cis-acting regulatory element involved in the MeJA-responsiveness
LcWRKY1	P-box	CCTTTTG	522	7	+	Oryza sativa	gibberellin-responsive element
LcWRKY1	TCT-motif	TCTTAC	1603	6	-	Arabidopsis thaliana	part of a light responsive element
LcWRKY1	MYB-like sequence	TAACCA	1242	6	+	Arabidopsis thaliana
LcWRKY1	WRE3	CCACCT	146	6	+	Pisum sativum
LcWRKY1	WRE3	CCACCT	357	6	+	Pisum sativum
LcWRKY1	STRE	AGGGG	129	5	-	Arabidopsis thaliana
LcWRKY1	ARE	AAACCA	235	6	-	Zea mays	cis-acting regulatory element essential for the anaerobic induction
LcWRKY1	ARE	AAACCA	1198	6	+	Zea mays	cis-acting regulatory element essential for the anaerobic induction
LcWRKY1	ARE	AAACCA	1395	6	+	Zea mays	cis-acting regulatory element essential for the anaerobic induction
LcWRKY1	TCCC-motif	TCTCCCT	1913	7	+	Spinacia oleracea	part of a light responsive element
LcWRKY1	TCCC-motif	TCTCCCT	1952	7	+	Spinacia oleracea	part of a light responsive element
LcWRKY1	G-box	CACGAC	159	6	+	Zea mays	cis-acting regulatory element involved in light responsiveness
LcWRKY1	E2Fb	TTTGCCGC	693	8	+	Nicotiana tabacum
LcWRKY1	TATA-box	TACAAAA	478	7	-	Oryza sativa	core promoter element around -30 of transcription start
LcWRKY1	TATA-box	TACAAAA	524	7	-	Oryza sativa	core promoter element around -30 of transcription start
LcWRKY1	TATA-box	TATACA	527	6	-	Helianthus annuus	core promoter element around -30 of transcription start
LcWRKY1	TATA-box	TATA	529	4	+	Arabidopsis thaliana	core promoter element around -30 of transcription start
LcWRKY1	TATA-box	taTATAAAtc	1133	9	-	Arabidopsis thaliana	core promoter element around -30 of transcription start
LcWRKY1	TATA-box	TATAAAT	1134	7	-	Brassica juncea	core promoter element around -30 of transcription start
LcWRKY1	TATA-box	TATAAA	1135	6	-	Helianthus annuus	core promoter element around -30 of transcription start
LcWRKY1	TATA-box	TATATAA	1136	7	-	Arabidopsis thaliana	core promoter element around -30 of transcription start
LcWRKY1	TATA-box	TATATA	1137	6	-	Arabidopsis thaliana	core promoter element around -30 of transcription start
LcWRKY1	TATA-box	ATATAT	1138	6	-	Brassica napus	core promoter element around -30 of transcription start
LcWRKY1	TATA-box	TATA	1139	4	-	Arabidopsis thaliana	core promoter element around -30 of transcription start
LcWRKY1	TATA-box	ATATAT	1165	6	-	Brassica napus	core promoter element around -30 of transcription start
LcWRKY1	TATA-box	TATATA	1166	6	-	Arabidopsis thaliana	core promoter element around -30 of transcription start
LcWRKY1	TATA-box	ATATAA	1167	6	+	Brassica oleracea	core promoter element around -30 of transcription start
LcWRKY1	TATA-box	TATA	1168	4	-	Arabidopsis thaliana	core promoter element around -30 of transcription start
LcWRKY1	TATA-box	TACAAAA	1194	7	+	Oryza sativa	core promoter element around -30 of transcription start
LcWRKY1	TATA-box	ATATAA	1277	6	+	Brassica oleracea	core promoter element around -30 of transcription start
LcWRKY1	TATA-box	TATA	1278	4	-	Arabidopsis thaliana	core promoter element around -30 of transcription start
LcWRKY1	TATA-box	TACAAAA	1333	7	+	Oryza sativa	core promoter element around -30 of transcription start
LcWRKY1	TATA-box	ATTATA	1430	6	+	Brassica napus	core promoter element around -30 of transcription start
LcWRKY1	TATA-box	TATAA	1431	5	-	Arabidopsis thaliana	core promoter element around -30 of transcription start
LcWRKY1	TATA-box	TATA	1432	4	-	Arabidopsis thaliana	core promoter element around -30 of transcription start
LcWRKY1	TATA-box	TATATA	1548	6	-	Arabidopsis thaliana	core promoter element around -30 of transcription start
LcWRKY1	TATA-box	ATATAA	1549	6	+	Brassica oleracea	core promoter element around -30 of transcription start
LcWRKY1	TATA-box	TATA	1550	4	-	Arabidopsis thaliana	core promoter element around -30 of transcription start
LcWRKY1	TATA-box	TATACA	1820	6	-	Helianthus annuus	core promoter element around -30 of transcription start
LcWRKY1	TATA-box	TATA	1822	4	-	Arabidopsis thaliana	core promoter element around -30 of transcription start
LcWRKY1	AT-rich element	ATAGAAATCAA	298	10	-	Glycine max	binding site of AT-rich DNA binding protein (ATBP-1)
LcWRKY1	TCA	TCATCTTCAT	549	9	+	Pisum sativum
LcWRKY1	TCA	TCATCTTCAT	1467	9	+	Pisum sativum
LcWRKY1	as-1	TGACG	994	5	-	Arabidopsis thaliana
LcWRKY1	as-1	TGACG	1715	5	+	Arabidopsis thaliana
LcWRKY1	as-1	TGACG	1827	5	+	Arabidopsis thaliana
LcWRKY1		motif_sequence	29	4	-	organism	short_function
LcWRKY1		motif_sequence	83	4	-	organism	short_function
LcWRKY1		motif_sequence	104	4	+	organism	short_function
LcWRKY1		motif_sequence	150	4	+	organism	short_function
LcWRKY1		motif_sequence	340	4	+	organism	short_function
LcWRKY1		motif_sequence	418	4	-	organism	short_function
LcWRKY1		motif_sequence	551	4	+	organism	short_function
LcWRKY1		motif_sequence	608	4	+	organism	short_function
LcWRKY1		motif_sequence	623	4	-	organism	short_function
LcWRKY1		motif_sequence	958	4	+	organism	short_function
LcWRKY1		motif_sequence	1003	4	-	organism	short_function
LcWRKY1		motif_sequence	1008	4	-	organism	short_function
LcWRKY1		motif_sequence	1107	4	-	organism	short_function
LcWRKY1		motif_sequence	1111	4	+	organism	short_function
LcWRKY1		motif_sequence	1249	4	+	organism	short_function
LcWRKY1		motif_sequence	1270	4	-	organism	short_function
LcWRKY1		motif_sequence	1345	4	-	organism	short_function
LcWRKY1		motif_sequence	1435	4	+	organism	short_function
LcWRKY1		motif_sequence	1463	4	+	organism	short_function
LcWRKY1		motif_sequence	1469	4	+	organism	short_function
LcWRKY1		motif_sequence	1664	4	+	organism	short_function
LcWRKY1		motif_sequence	1811	4	+	organism	short_function
LcWRKY1		motif_sequence	1951	4	+	organism	short_function
LcWRKY1	AT~TATA-box	TATATAAA	1135	8	-	Arabidopsis thaliana
LcWRKY1	AT~TATA-box	TATATA	1137	6	-	Arabidopsis thaliana
LcWRKY1	AT~TATA-box	TATATA	1166	6	-	Arabidopsis thaliana
LcWRKY1	AT~TATA-box	TATATA	1548	6	-	Arabidopsis thaliana
LcWRKY1	TGA-element	AACGAC	854	6	-	Brassica oleracea	auxin-responsive element
LcWRKY1	TGA-element	AACGAC	1540	6	+	Brassica oleracea	auxin-responsive element
LcWRKY1	TC-rich repeats	GTTTTCTTAC	1522	9	-	Nicotiana tabacum	cis-acting element involved in defense and stress responsiveness
LcWRKY1	Unnamed__1	CGTGG	158	5	-	Zea mays
LcWRKY1	Unnamed__1	CGTGG	948	5	-	Zea mays
LcWRKY1	Unnamed__1	CGTGG	1643	5	+	Zea mays
LcWRKY1	Unnamed__1	CGTGG	1651	5	-	Zea mays
LcWRKY1	GCN4_motif	TGAGTCA	590	7	-	Oryza sativa	cis-regulatory element involved in endosperm expression
LcWRKY1	TGACG-motif	TGACG	994	5	-	Hordeum vulgare	cis-acting regulatory element involved in the MeJA-responsiveness
LcWRKY1	TGACG-motif	TGACG	1715	5	+	Hordeum vulgare	cis-acting regulatory element involved in the MeJA-responsiveness
LcWRKY1	TGACG-motif	TGACG	1827	5	+	Hordeum vulgare	cis-acting regulatory element involved in the MeJA-responsiveness
LcWRKY1	MBS	CAACTG	231	6	+	Arabidopsis thaliana	MYB binding site involved in drought-inducibility
LcWRKY1	MBS	CAACTG	906	6	+	Arabidopsis thaliana	MYB binding site involved in drought-inducibility
LcWRKY1	MBS	CAACTG	1816	6	+	Arabidopsis thaliana	MYB binding site involved in drought-inducibility
LcWRKY1	CAAT-box	CAAAT	75	5	+	Pisum sativum	common cis-acting element in promoter and enhancer regions
LcWRKY1	CAAT-box	CAAAT	78	5	-	Pisum sativum	common cis-acting element in promoter and enhancer regions
LcWRKY1	CAAT-box	TGCCAAC	90	7	-	Petunia hybrida	common cis-acting element in promoter and enhancer regions
LcWRKY1	CAAT-box	CAAT	204	4	-	Nicotiana glutinosa
LcWRKY1	CAAT-box	CAAT	348	4	-	Nicotiana glutinosa
LcWRKY1	CAAT-box	CAAAT	560	5	-	Pisum sativum	common cis-acting element in promoter and enhancer regions
LcWRKY1	CAAT-box	CAAAT	635	5	-	Pisum sativum	common cis-acting element in promoter and enhancer regions
LcWRKY1	CAAT-box	CAAT	705	4	-	Nicotiana glutinosa
LcWRKY1	CAAT-box	CCAAT	849	5	+	Arabidopsis thaliana	common cis-acting element in promoter and enhancer regions
LcWRKY1	CAAT-box	CAAT	850	4	+	Nicotiana glutinosa
LcWRKY1	CAAT-box	CCAAT	936	5	-	Arabidopsis thaliana	common cis-acting element in promoter and enhancer regions
LcWRKY1	CAAT-box	CAAT	1079	4	+	Nicotiana glutinosa
LcWRKY1	CAAT-box	CCAAT	1398	5	+	Arabidopsis thaliana	common cis-acting element in promoter and enhancer regions
LcWRKY1	CAAT-box	CAAT	1399	4	+	Nicotiana glutinosa
LcWRKY1	CAAT-box	CAAAT	1460	5	+	Pisum sativum	common cis-acting element in promoter and enhancer regions
LcWRKY1	CAAT-box	CAAT	1569	4	+	Nicotiana glutinosa
LcWRKY1	CAAT-box	CAAAT	1702	5	+	Pisum sativum	common cis-acting element in promoter and enhancer regions
LcWRKY1	CAAT-box	CAAT	1705	4	-	Nicotiana glutinosa
LcWRKY1	CAAT-box	CAAT	1825	4	-	Nicotiana glutinosa
LcWRKY1	CAAT-box	CAAAT	1948	5	+	Pisum sativum	common cis-acting element in promoter and enhancer regions
LcWRKY2	ABRE4	CACGTA	1766	6	+	Zea mays
LcWRKY2	Unnamed__4	CTCC	163	4	+	Petroselinum hortense
LcWRKY2	Unnamed__4	CTCC	185	4	+	Petroselinum hortense
LcWRKY2	Unnamed__4	CTCC	383	4	+	Petroselinum hortense
LcWRKY2	Unnamed__4	CTCC	621	4	-	Petroselinum hortense
LcWRKY2	Unnamed__4	CTCC	643	4	-	Petroselinum hortense
LcWRKY2	Unnamed__4	CTCC	721	4	+	Petroselinum hortense
LcWRKY2	Unnamed__4	CTCC	941	4	-	Petroselinum hortense
LcWRKY2	Unnamed__4	CTCC	977	4	-	Petroselinum hortense
LcWRKY2	Unnamed__4	CTCC	1079	4	-	Petroselinum hortense
LcWRKY2	Unnamed__4	CTCC	1093	4	-	Petroselinum hortense
LcWRKY2	Unnamed__4	CTCC	1102	4	+	Petroselinum hortense
LcWRKY2	Unnamed__4	CTCC	1135	4	-	Petroselinum hortense
LcWRKY2	Unnamed__4	CTCC	1139	4	-	Petroselinum hortense
LcWRKY2	Unnamed__4	CTCC	1207	4	-	Petroselinum hortense
LcWRKY2	Unnamed__4	CTCC	1240	4	-	Petroselinum hortense
LcWRKY2	Unnamed__4	CTCC	1910	4	-	Petroselinum hortense
LcWRKY2	ABRE3a	TACGTG	1766	6	-	Zea mays
LcWRKY2	F-box	CTATTCTCATT	1585	10	+	Lycopersicon esculentum
LcWRKY2	MYC	CATTTG	197	6	-	Arabidopsis thaliana
LcWRKY2	ATCT-motif	AATCTAATCC	1856	9	-	Pisum sativum	part of a conserved DNA module involved in light responsiveness
LcWRKY2	AAGAA-motif	GAAAGAA	1799	7	-	Avena sativa
LcWRKY2	Myb	TAACTG	82	6	-	Arabidopsis thaliana
LcWRKY2	Myb	TAACTG	574	6	+	Arabidopsis thaliana
LcWRKY2	Myb	TAACTG	1501	6	+	Arabidopsis thaliana
LcWRKY2	TCA-element	CCATCTTTTT	400	9	+	Nicotiana tabacum	cis-acting element involved in salicylic acid responsiveness
LcWRKY2	TCA-element	TCAGAAGAGG	933	9	+	Brassica oleracea	cis-acting element involved in salicylic acid responsiveness
LcWRKY2	Unnamed__6	taTAAATATct	1525	10	+	Zea mays
LcWRKY2	CGTCA-motif	CGTCA	1290	5	-	Hordeum vulgare	cis-acting regulatory element involved in the MeJA-responsiveness
LcWRKY2	CGTCA-motif	CGTCA	1816	5	+	Hordeum vulgare	cis-acting regulatory element involved in the MeJA-responsiveness
LcWRKY2	CGTCA-motif	CGTCA	1827	5	-	Hordeum vulgare	cis-acting regulatory element involved in the MeJA-responsiveness
LcWRKY2	CGTCA-motif	CGTCA	1830	5	+	Hordeum vulgare	cis-acting regulatory element involved in the MeJA-responsiveness
LcWRKY2	AE-box	AGAAACAA	1710	8	+	Arabidopsis thaliana	part of a module for light response
LcWRKY2	TCT-motif	TCTTAC	1789	6	+	Arabidopsis thaliana	part of a light responsive element
LcWRKY2	Gap-box	CAAATGAA(A/G)A	197	9	+	Arabidopsis thaliana	part of a light responsive element
LcWRKY2	WRE3	CCACCT	1284	6	-	Pisum sativum
LcWRKY2	WRE3	CCACCT	1721	6	+	Pisum sativum
LcWRKY2	Box II	ACACGTAGA	1765	9	+	Arabidopsis thaliana	part of a light responsive element
LcWRKY2	ARE	AAACCA	662	6	-	Zea mays	cis-acting regulatory element essential for the anaerobic induction
LcWRKY2	ARE	AAACCA	1779	6	+	Zea mays	cis-acting regulatory element essential for the anaerobic induction
LcWRKY2	ARE	AAACCA	1955	6	-	Zea mays	cis-acting regulatory element essential for the anaerobic induction
LcWRKY2	STRE	AGGGG	604	5	-	Arabidopsis thaliana
LcWRKY2	STRE	AGGGG	842	5	+	Arabidopsis thaliana
LcWRKY2	G-box	CACGTC	674	6	+	Zea mays	cis-acting regulatory element involved in light responsiveness
LcWRKY2	G-box	CACGAC	1014	6	-	Zea mays	cis-acting regulatory element involved in light responsiveness
LcWRKY2	G-box	TAACACGTAG	1763	9	+	Brassica oleracea	cis-acting regulatory element involved in light responsiveness
LcWRKY2	G-box	TACGTG	1766	6	-	Arabidopsis thaliana	cis-acting regulatory element involved in light responsiveness
LcWRKY2	G-Box	CACGTT	171	6	-	Pisum sativum	cis-acting regulatory element involved in light responsiveness
LcWRKY2	G-Box	CACGTT	330	6	-	Pisum sativum	cis-acting regulatory element involved in light responsiveness
LcWRKY2	TATA-box	TATAAAA	16	7	-	Pisum sativum	core promoter element around -30 of transcription start
LcWRKY2	TATA-box	TATAAA	17	6	-	Helianthus annuus	core promoter element around -30 of transcription start
LcWRKY2	TATA-box	TATAA	18	5	-	Arabidopsis thaliana	core promoter element around -30 of transcription start
LcWRKY2	TATA-box	TATA	19	4	+	Arabidopsis thaliana	core promoter element around -30 of transcription start
LcWRKY2	TATA-box	TATAA	108	5	-	Arabidopsis thaliana	core promoter element around -30 of transcription start
LcWRKY2	TATA-box	TATA	109	4	+	Arabidopsis thaliana	core promoter element around -30 of transcription start
LcWRKY2	TATA-box	TATA	178	4	+	Arabidopsis thaliana	core promoter element around -30 of transcription start
LcWRKY2	TATA-box	ATATAA	232	6	+	Brassica oleracea	core promoter element around -30 of transcription start
LcWRKY2	TATA-box	TATA	233	4	+	Arabidopsis thaliana	core promoter element around -30 of transcription start
LcWRKY2	TATA-box	TATA	447	4	+	Arabidopsis thaliana	core promoter element around -30 of transcription start
LcWRKY2	TATA-box	TATA	922	4	+	Arabidopsis thaliana	core promoter element around -30 of transcription start
LcWRKY2	TATA-box	ATATAA	1524	6	+	Brassica oleracea	core promoter element around -30 of transcription start
LcWRKY2	TATA-box	TATA	1525	4	-	Arabidopsis thaliana	core promoter element around -30 of transcription start
LcWRKY2	TATA-box	TATA	1535	4	-	Arabidopsis thaliana	core promoter element around -30 of transcription start
LcWRKY2	TATA-box	ATATAT	1546	6	-	Brassica napus	core promoter element around -30 of transcription start
LcWRKY2	TATA-box	TATA	1547	4	-	Arabidopsis thaliana	core promoter element around -30 of transcription start
LcWRKY2	TATA-box	ATATAA	1641	6	+	Brassica oleracea	core promoter element around -30 of transcription start
LcWRKY2	TATA-box	TATA	1642	4	-	Arabidopsis thaliana	core promoter element around -30 of transcription start
LcWRKY2	TATA-box	TATA	1660	4	-	Arabidopsis thaliana	core promoter element around -30 of transcription start
LcWRKY2	TATA-box	TACAAAA	1667	7	+	Oryza sativa	core promoter element around -30 of transcription start
LcWRKY2	TATA-box	ATATAT	1756	6	-	Brassica napus	core promoter element around -30 of transcription start
LcWRKY2	TATA-box	TATA	1757	4	-	Arabidopsis thaliana	core promoter element around -30 of transcription start
LcWRKY2	TATA-box	ATTATA	1858	6	+	Brassica napus	core promoter element around -30 of transcription start
LcWRKY2	TATA-box	TATAA	1859	5	-	Arabidopsis thaliana	core promoter element around -30 of transcription start
LcWRKY2	TATA-box	TATA	1860	4	-	Arabidopsis thaliana	core promoter element around -30 of transcription start
LcWRKY2	TATA-box	ccTATAAAaa	1899	9	+	Arabidopsis thaliana	core promoter element around -30 of transcription start
LcWRKY2	TATA-box	TATATA	1901	6	-	Arabidopsis thaliana	core promoter element around -30 of transcription start
LcWRKY2	TATA-box	ATATAA	1902	6	+	Brassica oleracea	core promoter element around -30 of transcription start
LcWRKY2	TATA-box	TATA	1903	4	-	Arabidopsis thaliana	core promoter element around -30 of transcription start
LcWRKY2	as-1	TGACG	1290	5	+	Arabidopsis thaliana
LcWRKY2	as-1	TGACG	1816	5	-	Arabidopsis thaliana
LcWRKY2	as-1	TGACG	1827	5	+	Arabidopsis thaliana
LcWRKY2	as-1	TGACG	1830	5	-	Arabidopsis thaliana
LcWRKY2	AT-rich sequence	TAAAATACT	302	9	-	Pisum sativum	element for maximal elicitor-mediated activation (2copies)
LcWRKY2		motif_sequence	60	4	-	organism	short_function
LcWRKY2		motif_sequence	161	4	+	organism	short_function
LcWRKY2		motif_sequence	466	4	-	organism	short_function
LcWRKY2		motif_sequence	526	4	+	organism	short_function
LcWRKY2		motif_sequence	528	4	-	organism	short_function
LcWRKY2		motif_sequence	634	4	-	organism	short_function
LcWRKY2		motif_sequence	643	4	-	organism	short_function
LcWRKY2		motif_sequence	719	4	+	organism	short_function
LcWRKY2		motif_sequence	785	4	-	organism	short_function
LcWRKY2		motif_sequence	808	4	-	organism	short_function
LcWRKY2		motif_sequence	849	4	-	organism	short_function
LcWRKY2		motif_sequence	936	4	-	organism	short_function
LcWRKY2		motif_sequence	977	4	-	organism	short_function
LcWRKY2		motif_sequence	1083	4	-	organism	short_function
LcWRKY2		motif_sequence	1114	4	+	organism	short_function
LcWRKY2		motif_sequence	1321	4	-	organism	short_function
LcWRKY2		motif_sequence	1394	4	-	organism	short_function
LcWRKY2		motif_sequence	1453	4	+	organism	short_function
LcWRKY2		motif_sequence	1455	4	-	organism	short_function
LcWRKY2	AT~TATA-box	TATATA	1901	6	-	Arabidopsis thaliana
LcWRKY2	TC-rich repeats	ATTCTCTAAC	540	9	-	Nicotiana tabacum	cis-acting element involved in defense and stress responsiveness
LcWRKY2	TC-rich repeats	ATTCTCTAAC	1467	9	-	Nicotiana tabacum	cis-acting element involved in defense and stress responsiveness
LcWRKY2	TGA-element	AACGAC	97	6	-	Brassica oleracea	auxin-responsive element
LcWRKY2	Unnamed__1	CGTGG	173	5	+	Zea mays
LcWRKY2	Unnamed__1	CGTGG	781	5	+	Zea mays
LcWRKY2	Unnamed__1	CGTGG	856	5	-	Zea mays
LcWRKY2	Unnamed__1	CGTGG	1016	5	+	Zea mays
LcWRKY2	Box 4	ATTAAT	375	6	+	Petroselinum crispum	part of a conserved DNA module involved in light responsiveness
LcWRKY2	Box 4	ATTAAT	1539	6	-	Petroselinum crispum	part of a conserved DNA module involved in light responsiveness
LcWRKY2	TGACG-motif	TGACG	1290	5	+	Hordeum vulgare	cis-acting regulatory element involved in the MeJA-responsiveness
LcWRKY2	TGACG-motif	TGACG	1816	5	-	Hordeum vulgare	cis-acting regulatory element involved in the MeJA-responsiveness
LcWRKY2	TGACG-motif	TGACG	1827	5	+	Hordeum vulgare	cis-acting regulatory element involved in the MeJA-responsiveness
LcWRKY2	TGACG-motif	TGACG	1830	5	-	Hordeum vulgare	cis-acting regulatory element involved in the MeJA-responsiveness
LcWRKY2	ERE	ATTTTAAA	1604	8	-	Nicotiana glutinos
LcWRKY2	ERE	ATTTCATA	1621	8	+	Nicotiana glutinos
LcWRKY2	MRE	AACCTAA	223	7	+	Petroselinum crispum	MYB binding site involved in light responsiveness
LcWRKY2	ABRE	ACGTG	172	5	+	Arabidopsis thaliana	cis-acting element involved in the abscisic acid responsiveness
LcWRKY2	ABRE	ACGTG	331	5	+	Arabidopsis thaliana	cis-acting element involved in the abscisic acid responsiveness
LcWRKY2	ABRE	ACGTG	674	5	-	Arabidopsis thaliana	cis-acting element involved in the abscisic acid responsiveness
LcWRKY2	ABRE	ACGTG	1766	5	-	Arabidopsis thaliana	cis-acting element involved in the abscisic acid responsiveness
LcWRKY2	WUN-motif	TAATTACTC	377	9	+	Nicotiana glutinosa
LcWRKY2	CAAT-box	CAAAT	39	5	-	Pisum sativum	common cis-acting element in promoter and enhancer regions
LcWRKY2	CAAT-box	CAAT	146	4	-	Nicotiana glutinosa
LcWRKY2	CAAT-box	CAAAT	197	5	+	Pisum sativum	common cis-acting element in promoter and enhancer regions
LcWRKY2	CAAT-box	CAAT	210	4	-	Nicotiana glutinosa
LcWRKY2	CAAT-box	CAAT	250	4	-	Nicotiana glutinosa
LcWRKY2	CAAT-box	CAAAT	259	5	+	Pisum sativum	common cis-acting element in promoter and enhancer regions
LcWRKY2	CAAT-box	CAAAT	441	5	+	Pisum sativum	common cis-acting element in promoter and enhancer regions
LcWRKY2	CAAT-box	CAAT	498	4	-	Nicotiana glutinosa
LcWRKY2	CAAT-box	CAAT	512	4	+	Nicotiana glutinosa
LcWRKY2	CAAT-box	CCAAT	523	5	+	Arabidopsis thaliana	common cis-acting element in promoter and enhancer regions
LcWRKY2	CAAT-box	CAAT	524	4	+	Nicotiana glutinosa
LcWRKY2	CAAT-box	CCAAT	789	5	-	Arabidopsis thaliana	common cis-acting element in promoter and enhancer regions
LcWRKY2	CAAT-box	CAAAT	794	5	-	Pisum sativum	common cis-acting element in promoter and enhancer regions
LcWRKY2	CAAT-box	CAAT	817	4	+	Nicotiana glutinosa
LcWRKY2	CAAT-box	CAAT	828	4	+	Nicotiana glutinosa
LcWRKY2	CAAT-box	CCAAT	877	5	-	Arabidopsis thaliana	common cis-acting element in promoter and enhancer regions
LcWRKY2	CAAT-box	CAAAT	1124	5	+	Pisum sativum	common cis-acting element in promoter and enhancer regions
LcWRKY2	CAAT-box	CAAAT	1195	5	+	Pisum sativum	common cis-acting element in promoter and enhancer regions
LcWRKY2	CAAT-box	CCAAT	1204	5	-	Arabidopsis thaliana	common cis-acting element in promoter and enhancer regions
LcWRKY2	CAAT-box	CAAT	1213	4	+	Nicotiana glutinosa
LcWRKY2	CAAT-box	CAAT	1223	4	-	Nicotiana glutinosa
LcWRKY2	CAAT-box	CAACCAACTCC	1240	10	-	Arabidopsis thaliana	common cis-acting element in promoter and enhancer regions
LcWRKY2	CAAT-box	CAAT	1363	4	+	Nicotiana glutinosa
LcWRKY2	CAAT-box	CAAT	1425	4	-	Nicotiana glutinosa
LcWRKY2	CAAT-box	CAAT	1439	4	+	Nicotiana glutinosa
LcWRKY2	CAAT-box	CAAT	1451	4	+	Nicotiana glutinosa
LcWRKY2	CAAT-box	CAAAT	1618	5	+	Pisum sativum	common cis-acting element in promoter and enhancer regions
LcWRKY2	CAAT-box	CAAT	1715	4	+	Nicotiana glutinosa
LcWRKY2	CAAT-box	CCAAT	1753	5	+	Arabidopsis thaliana	common cis-acting element in promoter and enhancer regions
LcWRKY2	CAAT-box	CAAT	1754	4	+	Nicotiana glutinosa
LcWRKY2	CAAT-box	CAAT	1881	4	+	Nicotiana glutinosa
LcWRKY2	GT1-motif	GGTTAAT	869	7	+	Avena sativa	light responsive element
LcWRKY3	chs-CMA1a	TTACTTAA	550	8	+	Daucus carota	part of a light responsive element
LcWRKY3	Unnamed__2	AACCTAACCT	1957	9	+	Petroselinum hortense
LcWRKY3	Myb	CAACTG	244	6	+	Arabidopsis thaliana
LcWRKY3	Myb	TAACTG	607	6	-	Arabidopsis thaliana
LcWRKY3	AAGAA-motif	GAAAGAA	428	7	+	Avena sativa
LcWRKY3	AAGAA-motif	GAAAGAA	799	7	-	Avena sativa
LcWRKY3	AAGAA-motif	GAAAGAA	1972	7	-	Avena sativa
LcWRKY3	AAGAA-motif	gGTAAAGAAA	1983	9	-	Avena sativa
LcWRKY3	MYC	CATGTG	365	6	+	Arabidopsis thaliana
LcWRKY3	MYC	CATTTG	714	6	+	Arabidopsis thaliana
LcWRKY3	MYC	CATTTG	894	6	-	Arabidopsis thaliana
LcWRKY3	MYC	CAATTG	1555	6	-	Arabidopsis thaliana
LcWRKY3	Unnamed__4	CTCC	516	4	-	Petroselinum hortense
LcWRKY3	Unnamed__4	CTCC	521	4	-	Petroselinum hortense
LcWRKY3	Unnamed__4	CTCC	1150	4	+	Petroselinum hortense
LcWRKY3	Unnamed__4	CTCC	1196	4	+	Petroselinum hortense
LcWRKY3	Unnamed__4	CTCC	1239	4	-	Petroselinum hortense
LcWRKY3	Unnamed__4	CTCC	1469	4	+	Petroselinum hortense
LcWRKY3	TCT-motif	TCTTAC	8	6	+	Arabidopsis thaliana	part of a light responsive element
LcWRKY3	TCT-motif	TCTTAC	1565	6	+	Arabidopsis thaliana	part of a light responsive element
LcWRKY3	O2-site	GATGACATGG	571	9	-	Zea mays	cis-acting regulatory element involved in zein metabolism regulation
LcWRKY3	MYB	CAACCA	420	6	+	Arabidopsis thaliana
LcWRKY3	MYB	CAACCA	1003	6	+	Arabidopsis thaliana
LcWRKY3	TCA-element	CCATCTTTTT	1472	9	+	Nicotiana tabacum	cis-acting element involved in salicylic acid responsiveness
LcWRKY3	G-Box	CACGTT	1766	6	+	Pisum sativum	cis-acting regulatory element involved in light responsiveness
LcWRKY3	ARE	AAACCA	32	6	-	Zea mays	cis-acting regulatory element essential for the anaerobic induction
LcWRKY3	ARE	AAACCA	718	6	-	Zea mays	cis-acting regulatory element essential for the anaerobic induction
LcWRKY3	ARE	AAACCA	725	6	-	Zea mays	cis-acting regulatory element essential for the anaerobic induction
LcWRKY3	ARE	AAACCA	732	6	-	Zea mays	cis-acting regulatory element essential for the anaerobic induction
LcWRKY3	ARE	AAACCA	817	6	+	Zea mays	cis-acting regulatory element essential for the anaerobic induction
LcWRKY3	ARE	AAACCA	918	6	+	Zea mays	cis-acting regulatory element essential for the anaerobic induction
LcWRKY3	ARE	AAACCA	1876	6	+	Zea mays	cis-acting regulatory element essential for the anaerobic induction
LcWRKY3	STRE	AGGGG	13	5	-	Arabidopsis thaliana
LcWRKY3	STRE	AGGGG	518	5	+	Arabidopsis thaliana
LcWRKY3	STRE	AGGGG	1199	5	-	Arabidopsis thaliana
LcWRKY3	STRE	AGGGG	1583	5	-	Arabidopsis thaliana
LcWRKY3	STRE	AGGGG	1898	5	-	Arabidopsis thaliana
LcWRKY3	WRE3	CCACCT	767	6	+	Pisum sativum
LcWRKY3	WRE3	CCACCT	1206	6	-	Pisum sativum
LcWRKY3	TATA-box	taTATAAAtc	135	9	-	Arabidopsis thaliana	core promoter element around -30 of transcription start
LcWRKY3	TATA-box	ATTATA	137	6	+	Brassica napus	core promoter element around -30 of transcription start
LcWRKY3	TATA-box	TATATAA	138	7	-	Arabidopsis thaliana	core promoter element around -30 of transcription start
LcWRKY3	TATA-box	TATATA	139	6	+	Arabidopsis thaliana	core promoter element around -30 of transcription start
LcWRKY3	TATA-box	ATATAA	140	6	+	Brassica oleracea	core promoter element around -30 of transcription start
LcWRKY3	TATA-box	TATA	141	4	+	Arabidopsis thaliana	core promoter element around -30 of transcription start
LcWRKY3	TATA-box	TATA	183	4	+	Arabidopsis thaliana	core promoter element around -30 of transcription start
LcWRKY3	TATA-box	TATA	203	4	+	Arabidopsis thaliana	core promoter element around -30 of transcription start
LcWRKY3	TATA-box	ATTATA	206	6	+	Brassica napus	core promoter element around -30 of transcription start
LcWRKY3	TATA-box	TATAA	207	5	-	Arabidopsis thaliana	core promoter element around -30 of transcription start
LcWRKY3	TATA-box	TATA	208	4	+	Arabidopsis thaliana	core promoter element around -30 of transcription start
LcWRKY3	TATA-box	ATTATA	348	6	+	Brassica napus	core promoter element around -30 of transcription start
LcWRKY3	TATA-box	TATATAA	349	7	-	Arabidopsis thaliana	core promoter element around -30 of transcription start
LcWRKY3	TATA-box	TATATA	350	6	+	Arabidopsis thaliana	core promoter element around -30 of transcription start
LcWRKY3	TATA-box	ATATAA	351	6	+	Brassica oleracea	core promoter element around -30 of transcription start
LcWRKY3	TATA-box	TATA	352	4	+	Arabidopsis thaliana	core promoter element around -30 of transcription start
LcWRKY3	TATA-box	TATA	753	4	+	Arabidopsis thaliana	core promoter element around -30 of transcription start
LcWRKY3	TATA-box	ATTATA	1068	6	+	Brassica napus	core promoter element around -30 of transcription start
LcWRKY3	TATA-box	TATAA	1069	5	-	Arabidopsis thaliana	core promoter element around -30 of transcription start
LcWRKY3	TATA-box	TATA	1070	4	-	Arabidopsis thaliana	core promoter element around -30 of transcription start
LcWRKY3	TATA-box	ATTATA	1123	6	+	Brassica napus	core promoter element around -30 of transcription start
LcWRKY3	TATA-box	TATAA	1124	5	-	Arabidopsis thaliana	core promoter element around -30 of transcription start
LcWRKY3	TATA-box	TATA	1125	4	-	Arabidopsis thaliana	core promoter element around -30 of transcription start
LcWRKY3	TATA-box	ATTATA	1128	6	+	Brassica napus	core promoter element around -30 of transcription start
LcWRKY3	TATA-box	TATAA	1129	5	-	Arabidopsis thaliana	core promoter element around -30 of transcription start
LcWRKY3	TATA-box	TATA	1130	4	-	Arabidopsis thaliana	core promoter element around -30 of transcription start
LcWRKY3	TATA-box	ATATAT	1166	6	-	Brassica napus	core promoter element around -30 of transcription start
LcWRKY3	TATA-box	TATATA	1167	6	-	Arabidopsis thaliana	core promoter element around -30 of transcription start
LcWRKY3	TATA-box	ATATAT	1168	6	-	Brassica napus	core promoter element around -30 of transcription start
LcWRKY3	TATA-box	TATATA	1169	6	-	Arabidopsis thaliana	core promoter element around -30 of transcription start
LcWRKY3	TATA-box	ATATAT	1170	6	-	Brassica napus	core promoter element around -30 of transcription start
LcWRKY3	TATA-box	TATATA	1171	6	-	Arabidopsis thaliana	core promoter element around -30 of transcription start
LcWRKY3	TATA-box	ATATAT	1172	6	-	Brassica napus	core promoter element around -30 of transcription start
LcWRKY3	TATA-box	TATATA	1173	6	-	Arabidopsis thaliana	core promoter element around -30 of transcription start
LcWRKY3	TATA-box	ATATAT	1174	6	-	Brassica napus	core promoter element around -30 of transcription start
LcWRKY3	TATA-box	TATATA	1175	6	-	Arabidopsis thaliana	core promoter element around -30 of transcription start
LcWRKY3	TATA-box	ATATAT	1176	6	-	Brassica napus	core promoter element around -30 of transcription start
LcWRKY3	TATA-box	TATATA	1177	6	-	Arabidopsis thaliana	core promoter element around -30 of transcription start
LcWRKY3	TATA-box	ATATAT	1178	6	-	Brassica napus	core promoter element around -30 of transcription start
LcWRKY3	TATA-box	TATATA	1179	6	-	Arabidopsis thaliana	core promoter element around -30 of transcription start
LcWRKY3	TATA-box	ATATAT	1180	6	-	Brassica napus	core promoter element around -30 of transcription start
LcWRKY3	TATA-box	TATATA	1181	6	-	Arabidopsis thaliana	core promoter element around -30 of transcription start
LcWRKY3	TATA-box	ATATAT	1182	6	-	Brassica napus	core promoter element around -30 of transcription start
LcWRKY3	TATA-box	TATATA	1183	6	-	Arabidopsis thaliana	core promoter element around -30 of transcription start
LcWRKY3	TATA-box	ATATAT	1184	6	-	Brassica napus	core promoter element around -30 of transcription start
LcWRKY3	TATA-box	TATATA	1185	6	-	Arabidopsis thaliana	core promoter element around -30 of transcription start
LcWRKY3	TATA-box	ATATAT	1186	6	-	Brassica napus	core promoter element around -30 of transcription start
LcWRKY3	TATA-box	TATATA	1187	6	-	Arabidopsis thaliana	core promoter element around -30 of transcription start
LcWRKY3	TATA-box	ATATAA	1188	6	+	Brassica oleracea	core promoter element around -30 of transcription start
LcWRKY3	TATA-box	TATA	1189	4	-	Arabidopsis thaliana	core promoter element around -30 of transcription start
LcWRKY3	TATA-box	TATACA	1214	6	-	Helianthus annuus	core promoter element around -30 of transcription start
LcWRKY3	TATA-box	TATATA	1216	6	-	Arabidopsis thaliana	core promoter element around -30 of transcription start
LcWRKY3	TATA-box	TATA	1218	4	-	Arabidopsis thaliana	core promoter element around -30 of transcription start
LcWRKY3	TATA-box	TATATA	1409	6	-	Arabidopsis thaliana	core promoter element around -30 of transcription start
LcWRKY3	TATA-box	ATATAT	1410	6	-	Brassica napus	core promoter element around -30 of transcription start
LcWRKY3	TATA-box	TATA	1411	4	-	Arabidopsis thaliana	core promoter element around -30 of transcription start
LcWRKY3	TATA-box	ccTATAAAaa	1585	9	+	Arabidopsis thaliana	core promoter element around -30 of transcription start
LcWRKY3	TATA-box	ATTATA	1889	6	+	Brassica napus	core promoter element around -30 of transcription start
LcWRKY3	TATA-box	TATAA	1890	5	-	Arabidopsis thaliana	core promoter element around -30 of transcription start
LcWRKY3	TATA-box	TATA	1891	4	-	Arabidopsis thaliana	core promoter element around -30 of transcription start
LcWRKY3	TATA-box	ATATAA	1953	6	+	Brassica oleracea	core promoter element around -30 of transcription start
LcWRKY3	TATA-box	TATA	1954	4	-	Arabidopsis thaliana	core promoter element around -30 of transcription start
LcWRKY3	W box	TTGACC	1337	6	+	Arabidopsis thaliana
LcWRKY3	AT-rich sequence	TAAAATACT	536	9	-	Pisum sativum	element for maximal elicitor-mediated activation (2copies)
LcWRKY3	TCA	TCATCTTCAT	908	9	-	Pisum sativum
LcWRKY3	Unnamed__1	CGTGG	1788	5	+	Zea mays
LcWRKY3		motif_sequence	157	4	-	organism	short_function
LcWRKY3		motif_sequence	340	4	-	organism	short_function
LcWRKY3		motif_sequence	897	4	+	organism	short_function
LcWRKY3		motif_sequence	1133	4	+	organism	short_function
LcWRKY3		motif_sequence	1148	4	+	organism	short_function
LcWRKY3		motif_sequence	1308	4	-	organism	short_function
LcWRKY3		motif_sequence	1530	4	+	organism	short_function
LcWRKY3		motif_sequence	1995	4	+	organism	short_function
LcWRKY3	AT~TATA-box	TATATA	139	6	+	Arabidopsis thaliana
LcWRKY3	AT~TATA-box	TATATA	350	6	+	Arabidopsis thaliana
LcWRKY3	AT~TATA-box	TATATA	1167	6	-	Arabidopsis thaliana
LcWRKY3	AT~TATA-box	TATATA	1169	6	-	Arabidopsis thaliana
LcWRKY3	AT~TATA-box	TATATA	1171	6	-	Arabidopsis thaliana
LcWRKY3	AT~TATA-box	TATATA	1173	6	-	Arabidopsis thaliana
LcWRKY3	AT~TATA-box	TATATA	1175	6	-	Arabidopsis thaliana
LcWRKY3	AT~TATA-box	TATATA	1177	6	-	Arabidopsis thaliana
LcWRKY3	AT~TATA-box	TATATA	1179	6	-	Arabidopsis thaliana
LcWRKY3	AT~TATA-box	TATATA	1181	6	-	Arabidopsis thaliana
LcWRKY3	AT~TATA-box	TATATA	1183	6	-	Arabidopsis thaliana
LcWRKY3	AT~TATA-box	TATATA	1185	6	-	Arabidopsis thaliana
LcWRKY3	AT~TATA-box	TATATA	1187	6	-	Arabidopsis thaliana
LcWRKY3	AT~TATA-box	TATATA	1216	6	-	Arabidopsis thaliana
LcWRKY3	AT~TATA-box	TATATA	1409	6	-	Arabidopsis thaliana
LcWRKY3	LAMP-element	CTTTATCA	906	8	-	Pisum sativum	part of a light responsive element
LcWRKY3	TC-rich repeats	ATTCTCTAAC	1739	9	-	Nicotiana tabacum	cis-acting element involved in defense and stress responsiveness
LcWRKY3	WUN-motif	AAATTACT	547	8	+	Nicotiana glutinosa
LcWRKY3	WUN-motif	AAATTTCTT	775	9	+	Nicotiana glutinosa
LcWRKY3	GATA-motif	AAGGATAAGG	507	9	+	Solanum tuberosum	part of a light responsive element
LcWRKY3	CAAT-box	CAAAT	113	5	-	Pisum sativum	common cis-acting element in promoter and enhancer regions
LcWRKY3	CAAT-box	CAAAT	128	5	+	Pisum sativum	common cis-acting element in promoter and enhancer regions
LcWRKY3	CAAT-box	CAAT	145	4	-	Nicotiana glutinosa
LcWRKY3	CAAT-box	CAAAT	149	5	+	Pisum sativum	common cis-acting element in promoter and enhancer regions
LcWRKY3	CAAT-box	CAAT	154	4	-	Nicotiana glutinosa
LcWRKY3	CAAT-box	CAAT	161	4	-	Nicotiana glutinosa
LcWRKY3	CAAT-box	CAAT	175	4	-	Nicotiana glutinosa
LcWRKY3	CAAT-box	CAAAT	179	5	+	Pisum sativum	common cis-acting element in promoter and enhancer regions
LcWRKY3	CAAT-box	CAAT	194	4	+	Nicotiana glutinosa
LcWRKY3	CAAT-box	CAAAT	220	5	-	Pisum sativum	common cis-acting element in promoter and enhancer regions
LcWRKY3	CAAT-box	CCAAT	227	5	+	Arabidopsis thaliana	common cis-acting element in promoter and enhancer regions
LcWRKY3	CAAT-box	CAAT	228	4	+	Nicotiana glutinosa
LcWRKY3	CAAT-box	CAAAT	230	5	-	Pisum sativum	common cis-acting element in promoter and enhancer regions
LcWRKY3	CAAT-box	CAAT	312	4	+	Nicotiana glutinosa
LcWRKY3	CAAT-box	CAAAT	330	5	+	Pisum sativum	common cis-acting element in promoter and enhancer regions
LcWRKY3	CAAT-box	CAAT	476	4	-	Nicotiana glutinosa
LcWRKY3	CAAT-box	CAAT	503	4	-	Nicotiana glutinosa
LcWRKY3	CAAT-box	CAAAT	715	5	-	Pisum sativum	common cis-acting element in promoter and enhancer regions
LcWRKY3	CAAT-box	CAAAT	774	5	+	Pisum sativum	common cis-acting element in promoter and enhancer regions
LcWRKY3	CAAT-box	CAAAT	826	5	+	Pisum sativum	common cis-acting element in promoter and enhancer regions
LcWRKY3	CAAT-box	CAAAT	879	5	-	Pisum sativum	common cis-acting element in promoter and enhancer regions
LcWRKY3	CAAT-box	CAAAT	894	5	+	Pisum sativum	common cis-acting element in promoter and enhancer regions
LcWRKY3	CAAT-box	CAAT	934	4	-	Nicotiana glutinosa
LcWRKY3	CAAT-box	CCAAT	996	5	+	Arabidopsis thaliana	common cis-acting element in promoter and enhancer regions
LcWRKY3	CAAT-box	CAAT	997	4	+	Nicotiana glutinosa
LcWRKY3	CAAT-box	CAAAT	1013	5	+	Pisum sativum	common cis-acting element in promoter and enhancer regions
LcWRKY3	CAAT-box	CAAT	1138	4	+	Nicotiana glutinosa
LcWRKY3	CAAT-box	CAAT	1158	4	-	Nicotiana glutinosa
LcWRKY3	CAAT-box	CCAAT	1163	5	+	Arabidopsis thaliana	common cis-acting element in promoter and enhancer regions
LcWRKY3	CAAT-box	CAAT	1164	4	+	Nicotiana glutinosa
LcWRKY3	CAAT-box	CAAT	1290	4	+	Nicotiana glutinosa
LcWRKY3	CAAT-box	CAAT	1333	4	-	Nicotiana glutinosa
LcWRKY3	CAAT-box	CAAT	1414	4	-	Nicotiana glutinosa
LcWRKY3	CAAT-box	CAAT	1418	4	-	Nicotiana glutinosa
LcWRKY3	CAAT-box	CCAAT	1554	5	+	Arabidopsis thaliana	common cis-acting element in promoter and enhancer regions
LcWRKY3	CAAT-box	CAAT	1555	4	+	Nicotiana glutinosa
LcWRKY3	CAAT-box	CCAAT	1557	5	-	Arabidopsis thaliana	common cis-acting element in promoter and enhancer regions
LcWRKY3	CAAT-box	CAAAT	1751	5	+	Pisum sativum	common cis-acting element in promoter and enhancer regions
LcWRKY3	CAAT-box	CCAAT	1817	5	+	Arabidopsis thaliana	common cis-acting element in promoter and enhancer regions
LcWRKY3	CAAT-box	CAAT	1818	4	+	Nicotiana glutinosa
LcWRKY3	CAAT-box	CAAAT	1839	5	+	Pisum sativum	common cis-acting element in promoter and enhancer regions
LcWRKY3	CAAT-box	CAAT	1932	4	+	Nicotiana glutinosa
LcWRKY3	GT1-motif	GGTTAA	1641	6	+	Arabidopsis thaliana	light responsive element
LcWRKY3	MBS	CAACTG	244	6	+	Arabidopsis thaliana	MYB binding site involved in drought-inducibility
LcWRKY3	ABRE	CGTACGTGCA	1764	9	-	Hordeum vulgare	cis-acting element involved in the abscisic acid responsiveness
LcWRKY3	ABRE	ACGTG	1766	5	-	Arabidopsis thaliana	cis-acting element involved in the abscisic acid responsiveness
LcWRKY3	MRE	AACCTAA	1638	7	-	Petroselinum crispum	MYB binding site involved in light responsiveness
LcWRKY3	MRE	AACCTAA	1957	7	+	Petroselinum crispum	MYB binding site involved in light responsiveness
LcWRKY3	ERE	ATTTTAAA	539	8	+	Nicotiana glutinos
LcWRKY3	ERE	ATTTTAAA	829	8	+	Nicotiana glutinos
LcWRKY3	Box 4	ATTAAT	216	6	+	Petroselinum crispum	part of a conserved DNA module involved in light responsiveness
LcWRKY4	TATA	TATAAAAT	1251	8	-	Arabidopsis thaliana
LcWRKY4	chs-CMA1a	TTACTTAA	1581	8	+	Daucus carota	part of a light responsive element
LcWRKY4	Unnamed__4	CTCC	145	4	-	Petroselinum hortense
LcWRKY4	Unnamed__4	CTCC	156	4	-	Petroselinum hortense
LcWRKY4	Unnamed__4	CTCC	167	4	-	Petroselinum hortense
LcWRKY4	Unnamed__4	CTCC	178	4	-	Petroselinum hortense
LcWRKY4	Unnamed__4	CTCC	193	4	-	Petroselinum hortense
LcWRKY4	Unnamed__4	CTCC	206	4	+	Petroselinum hortense
LcWRKY4	Unnamed__4	CTCC	293	4	+	Petroselinum hortense
LcWRKY4	Unnamed__4	CTCC	387	4	+	Petroselinum hortense
LcWRKY4	Unnamed__4	CTCC	768	4	+	Petroselinum hortense
LcWRKY4	Unnamed__4	CTCC	912	4	-	Petroselinum hortense
LcWRKY4	Unnamed__4	CTCC	1472	4	-	Petroselinum hortense
LcWRKY4	MYC	CATGTG	149	6	-	Arabidopsis thaliana
LcWRKY4	MYC	CATGTG	151	6	+	Arabidopsis thaliana
LcWRKY4	MYC	CATTTG	311	6	+	Arabidopsis thaliana
LcWRKY4	AAGAA-motif	GAAAGAA	397	7	-	Avena sativa
LcWRKY4	AAGAA-motif	GAAAGAA	401	7	-	Avena sativa
LcWRKY4	AAGAA-motif	GAAAGAA	1237	7	-	Avena sativa
LcWRKY4	AAGAA-motif	GAAAGAA	1818	7	-	Avena sativa
LcWRKY4	AAGAA-motif	GAAAGAA	1878	7	-	Avena sativa
LcWRKY4	Myb	CAACTG	1193	6	-	Arabidopsis thaliana
LcWRKY4	TCA-element	CCATCTTTTT	243	9	-	Nicotiana tabacum	cis-acting element involved in salicylic acid responsiveness
LcWRKY4	TCA-element	CCATCTTTTT	389	9	+	Nicotiana tabacum	cis-acting element involved in salicylic acid responsiveness
LcWRKY4	MYB	TAACCA	926	6	+	Arabidopsis thaliana
LcWRKY4	LTR	CCGAAA	1934	6	-	Hordeum vulgare	cis-acting element involved in low-temperature responsiveness
LcWRKY4	CGTCA-motif	CGTCA	485	5	-	Hordeum vulgare	cis-acting regulatory element involved in the MeJA-responsiveness
LcWRKY4	AE-box	AGAAACAA	686	8	-	Arabidopsis thaliana	part of a module for light response
LcWRKY4	MYB-like sequence	TAACCA	926	6	+	Arabidopsis thaliana
LcWRKY4	O2-site	GTTGACGTGA	84	9	+	Zea mays	cis-acting regulatory element involved in zein metabolism regulation
LcWRKY4	WRE3	CCACCT	284	6	+	Pisum sativum
LcWRKY4	ARE	AAACCA	814	6	-	Zea mays	cis-acting regulatory element essential for the anaerobic induction
LcWRKY4	STRE	AGGGG	370	5	-	Arabidopsis thaliana
LcWRKY4	STRE	AGGGG	889	5	+	Arabidopsis thaliana
LcWRKY4	STRE	AGGGG	1892	5	-	Arabidopsis thaliana
LcWRKY4	TATA-box	TATA	218	4	+	Arabidopsis thaliana	core promoter element around -30 of transcription start
LcWRKY4	TATA-box	TATACA	468	6	-	Helianthus annuus	core promoter element around -30 of transcription start
LcWRKY4	TATA-box	TATA	470	4	+	Arabidopsis thaliana	core promoter element around -30 of transcription start
LcWRKY4	TATA-box	TATA	491	4	+	Arabidopsis thaliana	core promoter element around -30 of transcription start
LcWRKY4	TATA-box	TATA	791	4	+	Arabidopsis thaliana	core promoter element around -30 of transcription start
LcWRKY4	TATA-box	TATA	846	4	+	Arabidopsis thaliana	core promoter element around -30 of transcription start
LcWRKY4	TATA-box	ATATAA	865	6	+	Brassica oleracea	core promoter element around -30 of transcription start
LcWRKY4	TATA-box	TATA	866	4	+	Arabidopsis thaliana	core promoter element around -30 of transcription start
LcWRKY4	TATA-box	TATAAAT	899	7	-	Brassica juncea	core promoter element around -30 of transcription start
LcWRKY4	TATA-box	TATAAA	900	6	-	Helianthus annuus	core promoter element around -30 of transcription start
LcWRKY4	TATA-box	TATAA	901	5	-	Arabidopsis thaliana	core promoter element around -30 of transcription start
LcWRKY4	TATA-box	TATA	902	4	+	Arabidopsis thaliana	core promoter element around -30 of transcription start
LcWRKY4	TATA-box	TATAAA	980	6	-	Helianthus annuus	core promoter element around -30 of transcription start
LcWRKY4	TATA-box	TATAA	981	5	-	Arabidopsis thaliana	core promoter element around -30 of transcription start
LcWRKY4	TATA-box	TATA	982	4	+	Arabidopsis thaliana	core promoter element around -30 of transcription start
LcWRKY4	TATA-box	TATA	992	4	+	Arabidopsis thaliana	core promoter element around -30 of transcription start
LcWRKY4	TATA-box	TATA	1202	4	-	Arabidopsis thaliana	core promoter element around -30 of transcription start
LcWRKY4	TATA-box	TATAAAA	1252	7	-	Pisum sativum	core promoter element around -30 of transcription start
LcWRKY4	TATA-box	TATAAA	1253	6	-	Helianthus annuus	core promoter element around -30 of transcription start
LcWRKY4	TATA-box	TATAA	1254	5	-	Arabidopsis thaliana	core promoter element around -30 of transcription start
LcWRKY4	TATA-box	TATA	1255	4	-	Arabidopsis thaliana	core promoter element around -30 of transcription start
LcWRKY4	TATA-box	TATAA	1274	5	-	Arabidopsis thaliana	core promoter element around -30 of transcription start
LcWRKY4	TATA-box	TATA	1275	4	-	Arabidopsis thaliana	core promoter element around -30 of transcription start
LcWRKY4	TATA-box	ATATAA	1414	6	+	Brassica oleracea	core promoter element around -30 of transcription start
LcWRKY4	TATA-box	TATA	1415	4	-	Arabidopsis thaliana	core promoter element around -30 of transcription start
LcWRKY4	TATA-box	TACAAAA	1430	7	+	Oryza sativa	core promoter element around -30 of transcription start
LcWRKY4	TATA-box	TATA	1454	4	-	Arabidopsis thaliana	core promoter element around -30 of transcription start
LcWRKY4	TATA-box	ATATAA	1524	6	+	Brassica oleracea	core promoter element around -30 of transcription start
LcWRKY4	TATA-box	TATA	1525	4	-	Arabidopsis thaliana	core promoter element around -30 of transcription start
LcWRKY4	TATA-box	taTATAAAtc	1548	9	-	Arabidopsis thaliana	core promoter element around -30 of transcription start
LcWRKY4	TATA-box	ATATAT	1674	6	-	Brassica napus	core promoter element around -30 of transcription start
LcWRKY4	TATA-box	TATATA	1675	6	-	Arabidopsis thaliana	core promoter element around -30 of transcription start
LcWRKY4	TATA-box	ATATAT	1676	6	-	Brassica napus	core promoter element around -30 of transcription start
LcWRKY4	TATA-box	TATA	1677	4	-	Arabidopsis thaliana	core promoter element around -30 of transcription start
LcWRKY4	TATA-box	TACATAAA	1726	8	+	Oryza sativa	core promoter element around -30 of transcription start
LcWRKY4	TATA-box	TATAAA	1758	6	-	Helianthus annuus	core promoter element around -30 of transcription start
LcWRKY4	TATA-box	TATAA	1759	5	-	Arabidopsis thaliana	core promoter element around -30 of transcription start
LcWRKY4	TATA-box	TATA	1760	4	-	Arabidopsis thaliana	core promoter element around -30 of transcription start
LcWRKY4	TATA-box	TATACA	1986	6	-	Helianthus annuus	core promoter element around -30 of transcription start
LcWRKY4	TATA-box	TATA	1988	4	-	Arabidopsis thaliana	core promoter element around -30 of transcription start
LcWRKY4	as-1	TGACG	485	5	+	Arabidopsis thaliana
LcWRKY4	TGA-element	AACGAC	1861	6	-	Brassica oleracea	auxin-responsive element
LcWRKY4	TC-rich repeats	ATTCTCTAAC	777	9	-	Nicotiana tabacum	cis-acting element involved in defense and stress responsiveness
LcWRKY4		motif_sequence	148	4	-	organism	short_function
LcWRKY4		motif_sequence	178	4	-	organism	short_function
LcWRKY4		motif_sequence	258	4	-	organism	short_function
LcWRKY4		motif_sequence	296	4	+	organism	short_function
LcWRKY4		motif_sequence	411	4	+	organism	short_function
LcWRKY4		motif_sequence	421	4	+	organism	short_function
LcWRKY4		motif_sequence	556	4	+	organism	short_function
LcWRKY4		motif_sequence	629	4	+	organism	short_function
LcWRKY4		motif_sequence	766	4	+	organism	short_function
LcWRKY4		motif_sequence	940	4	+	organism	short_function
LcWRKY4		motif_sequence	1875	4	+	organism	short_function
LcWRKY4	AT~TATA-box	TATATA	1675	6	-	Arabidopsis thaliana
LcWRKY4	Unnamed__1	CGTGG	190	5	+	Zea mays
LcWRKY4	TGACG-motif	TGACG	485	5	+	Hordeum vulgare	cis-acting regulatory element involved in the MeJA-responsiveness
LcWRKY4	Box 4	ATTAAT	1388	6	-	Petroselinum crispum	part of a conserved DNA module involved in light responsiveness
LcWRKY4	Box 4	ATTAAT	1534	6	-	Petroselinum crispum	part of a conserved DNA module involved in light responsiveness
LcWRKY4	MRE	AACCTAA	1565	7	+	Petroselinum crispum	MYB binding site involved in light responsiveness
LcWRKY4	MBS	CAACTG	1193	6	-	Arabidopsis thaliana	MYB binding site involved in drought-inducibility
LcWRKY4	CAAT-box	CAAAT	54	5	-	Pisum sativum	common cis-acting element in promoter and enhancer regions
LcWRKY4	CAAT-box	CAAAT	121	5	-	Pisum sativum	common cis-acting element in promoter and enhancer regions
LcWRKY4	CAAT-box	CAAT	135	4	+	Nicotiana glutinosa
LcWRKY4	CAAT-box	CCAAT	232	5	+	Arabidopsis thaliana	common cis-acting element in promoter and enhancer regions
LcWRKY4	CAAT-box	CAAT	233	4	+	Nicotiana glutinosa
LcWRKY4	CAAT-box	CAAAT	312	5	-	Pisum sativum	common cis-acting element in promoter and enhancer regions
LcWRKY4	CAAT-box	CAAT	332	4	+	Nicotiana glutinosa
LcWRKY4	CAAT-box	CAAT	442	4	-	Nicotiana glutinosa
LcWRKY4	CAAT-box	CAAAT	456	5	-	Pisum sativum	common cis-acting element in promoter and enhancer regions
LcWRKY4	CAAT-box	CAAAT	549	5	+	Pisum sativum	common cis-acting element in promoter and enhancer regions
LcWRKY4	CAAT-box	CAAT	615	4	+	Nicotiana glutinosa
LcWRKY4	CAAT-box	CAAT	664	4	-	Nicotiana glutinosa
LcWRKY4	CAAT-box	CAAT	685	4	-	Nicotiana glutinosa
LcWRKY4	CAAT-box	CAAT	917	4	-	Nicotiana glutinosa
LcWRKY4	CAAT-box	CAAAT	934	5	+	Pisum sativum	common cis-acting element in promoter and enhancer regions
LcWRKY4	CAAT-box	CAAAT	967	5	-	Pisum sativum	common cis-acting element in promoter and enhancer regions
LcWRKY4	CAAT-box	CAAT	1017	4	-	Nicotiana glutinosa
LcWRKY4	CAAT-box	CAAT	1028	4	+	Nicotiana glutinosa
LcWRKY4	CAAT-box	CAAAT	1043	5	-	Pisum sativum	common cis-acting element in promoter and enhancer regions
LcWRKY4	CAAT-box	CAAT	1102	4	+	Nicotiana glutinosa
LcWRKY4	CAAT-box	CAAAT	1152	5	-	Pisum sativum	common cis-acting element in promoter and enhancer regions
LcWRKY4	CAAT-box	CAAAT	1162	5	+	Pisum sativum	common cis-acting element in promoter and enhancer regions
LcWRKY4	CAAT-box	CAAT	1223	4	+	Nicotiana glutinosa
LcWRKY4	CAAT-box	CAAAT	1232	5	+	Pisum sativum	common cis-acting element in promoter and enhancer regions
LcWRKY4	CAAT-box	CAAT	1320	4	+	Nicotiana glutinosa
LcWRKY4	CAAT-box	CAAT	1379	4	+	Nicotiana glutinosa
LcWRKY4	CAAT-box	CAAT	1540	4	+	Nicotiana glutinosa
LcWRKY4	CAAT-box	CAAAT	1616	5	+	Pisum sativum	common cis-acting element in promoter and enhancer regions
LcWRKY4	CAAT-box	CAAT	1619	4	-	Nicotiana glutinosa
LcWRKY4	CAAT-box	CCAAT	1631	5	+	Arabidopsis thaliana	common cis-acting element in promoter and enhancer regions
LcWRKY4	CAAT-box	CAAT	1632	4	+	Nicotiana glutinosa
LcWRKY4	CAAT-box	CAAAT	1671	5	+	Pisum sativum	common cis-acting element in promoter and enhancer regions
LcWRKY4	CAAT-box	CAAT	1682	4	+	Nicotiana glutinosa
LcWRKY4	CAAT-box	CAAT	1733	4	-	Nicotiana glutinosa
LcWRKY4	CAAT-box	CAAAT	1903	5	+	Pisum sativum	common cis-acting element in promoter and enhancer regions
LcWRKY4	CAAT-box	CAAAT	1981	5	-	Pisum sativum	common cis-acting element in promoter and enhancer regions
LcWRKY4	GT1-motif	GGTTAA	1008	6	-	Arabidopsis thaliana	light responsive element
LcWRKY4	WUN-motif	AAATTTCTT	1233	9	+	Nicotiana glutinosa
LcWRKY4	WUN-motif	AAATTACT	1484	8	+	Nicotiana glutinosa
LcWRKY5	G-box	CACGTC	711	6	+	Zea mays	cis-acting regulatory element involved in light responsiveness
LcWRKY5	G-box	CACGTG	749	6	+	Arabidopsis thaliana	cis-acting regulatory element involved in light responsiveness
LcWRKY5	G-box	TAAACGTG	1487	8	+	Brassica oleracea	cis-acting regulatory element involved in light responsiveness
LcWRKY5	ARE	AAACCA	268	6	+	Zea mays	cis-acting regulatory element essential for the anaerobic induction
LcWRKY5	ARE	AAACCA	1189	6	+	Zea mays	cis-acting regulatory element essential for the anaerobic induction
LcWRKY5	ARE	AAACCA	1473	6	-	Zea mays	cis-acting regulatory element essential for the anaerobic induction
LcWRKY5	ARE	AAACCA	1961	6	+	Zea mays	cis-acting regulatory element essential for the anaerobic induction
LcWRKY5	STRE	AGGGG	456	5	-	Arabidopsis thaliana
LcWRKY5	STRE	AGGGG	560	5	-	Arabidopsis thaliana
LcWRKY5	STRE	AGGGG	1906	5	-	Arabidopsis thaliana
LcWRKY5	G-Box	CACGTT	143	6	+	Pisum sativum	cis-acting regulatory element involved in light responsiveness
LcWRKY5	G-Box	CACGTG	749	6	+	Pisum sativum	cis-acting regulatory element involved in light responsiveness
LcWRKY5	G-Box	CACGTT	1489	6	-	Pisum sativum	cis-acting regulatory element involved in light responsiveness
LcWRKY5	G-Box	CACGTT	1653	6	+	Pisum sativum	cis-acting regulatory element involved in light responsiveness
LcWRKY5	TCA-element	TCAGAAGAGG	827	9	+	Brassica oleracea	cis-acting element involved in salicylic acid responsiveness
LcWRKY5	MYB	CAACCA	76	6	-	Arabidopsis thaliana
LcWRKY5	MYB	CAACAG	739	6	-	Arabidopsis thaliana
LcWRKY5	MYB	TAACCA	983	6	-	Arabidopsis thaliana
LcWRKY5	MYB	CAACCA	1121	6	-	Arabidopsis thaliana
LcWRKY5	MYB	TAACCA	1691	6	+	Arabidopsis thaliana
LcWRKY5	LTR	CCGAAA	460	6	-	Hordeum vulgare	cis-acting element involved in low-temperature responsiveness
LcWRKY5	LTR	CCGAAA	586	6	+	Hordeum vulgare	cis-acting element involved in low-temperature responsiveness
LcWRKY5	LTR	CCGAAA	1430	6	+	Hordeum vulgare	cis-acting element involved in low-temperature responsiveness
LcWRKY5	MYB-like sequence	TAACCA	983	6	-	Arabidopsis thaliana
LcWRKY5	MYB-like sequence	TAACCA	1691	6	+	Arabidopsis thaliana
LcWRKY5	TCT-motif	TCTTAC	1753	6	+	Arabidopsis thaliana	part of a light responsive element
LcWRKY5	AE-box	AGAAACAA	1791	8	+	Arabidopsis thaliana	part of a module for light response
LcWRKY5	MYC	CATTTG	469	6	-	Arabidopsis thaliana
LcWRKY5	MYC	CAATTG	1629	6	-	Arabidopsis thaliana
LcWRKY5	MYC	CATTTG	1695	6	+	Arabidopsis thaliana
LcWRKY5	MYC	CATTTG	1931	6	-	Arabidopsis thaliana
LcWRKY5	Unnamed__4	CTCC	326	4	-	Petroselinum hortense
LcWRKY5	Unnamed__4	CTCC	516	4	+	Petroselinum hortense
LcWRKY5	Unnamed__4	CTCC	538	4	-	Petroselinum hortense
LcWRKY5	Unnamed__4	CTCC	616	4	+	Petroselinum hortense
LcWRKY5	Unnamed__4	CTCC	627	4	+	Petroselinum hortense
LcWRKY5	Unnamed__4	CTCC	653	4	-	Petroselinum hortense
LcWRKY5	Unnamed__4	CTCC	719	4	+	Petroselinum hortense
LcWRKY5	Unnamed__4	CTCC	871	4	+	Petroselinum hortense
LcWRKY5	Unnamed__4	CTCC	1380	4	-	Petroselinum hortense
LcWRKY5	Unnamed__4	CTCC	1710	4	+	Petroselinum hortense
LcWRKY5	Unnamed__4	CTCC	1772	4	+	Petroselinum hortense
LcWRKY5	Unnamed__4	CTCC	1813	4	-	Petroselinum hortense
LcWRKY5	Unnamed__4	CTCC	1831	4	+	Petroselinum hortense
LcWRKY5	Unnamed__4	CTCC	1873	4	+	Petroselinum hortense
LcWRKY5	Unnamed__4	CTCC	1925	4	+	Petroselinum hortense
LcWRKY5	Myb-binding site	CAACAG	739	6	-	Nicotiana tabacum
LcWRKY5	AAGAA-motif	GAAAGAA	1970	7	+	Avena sativa
LcWRKY5	Myb	CAACTG	1606	6	-	Arabidopsis thaliana
LcWRKY5	MBSI	aaaAaaC(G/C)GTTA	1331	10.5	-	Petunia hybrida	MYB binding site involved in flavonoid biosynthetic genes regulation
LcWRKY5	Unnamed__2	CCCCGG	485	6	+	Zea mays
LcWRKY5	GA-motif	ATAGATAA	1083	8	-	Arabidopsis thaliana	part of a light responsive element
LcWRKY5	CAAT-box	CAAT	94	4	+	Nicotiana glutinosa
LcWRKY5	CAAT-box	CAAT	128	4	-	Nicotiana glutinosa
LcWRKY5	CAAT-box	CAAT	206	4	+	Nicotiana glutinosa
LcWRKY5	CAAT-box	CAAT	221	4	+	Nicotiana glutinosa
LcWRKY5	CAAT-box	CAAT	289	4	-	Nicotiana glutinosa
LcWRKY5	CAAT-box	CAAT	340	4	+	Nicotiana glutinosa
LcWRKY5	CAAT-box	CAAAT	469	5	+	Pisum sativum	common cis-acting element in promoter and enhancer regions
LcWRKY5	CAAT-box	CAAAT	731	5	+	Pisum sativum	common cis-acting element in promoter and enhancer regions
LcWRKY5	CAAT-box	CAAAT	793	5	+	Pisum sativum	common cis-acting element in promoter and enhancer regions
LcWRKY5	CAAT-box	CAAAT	800	5	+	Pisum sativum	common cis-acting element in promoter and enhancer regions
LcWRKY5	CAAT-box	CCAAT	873	5	+	Arabidopsis thaliana	common cis-acting element in promoter and enhancer regions
LcWRKY5	CAAT-box	CAAT	874	4	+	Nicotiana glutinosa
LcWRKY5	CAAT-box	CAAT	954	4	-	Nicotiana glutinosa
LcWRKY5	CAAT-box	CAAAT	980	5	-	Pisum sativum	common cis-acting element in promoter and enhancer regions
LcWRKY5	CAAT-box	CAAT	1017	4	+	Nicotiana glutinosa
LcWRKY5	CAAT-box	CAAT	1023	4	-	Nicotiana glutinosa
LcWRKY5	CAAT-box	CAAAT	1128	5	+	Pisum sativum	common cis-acting element in promoter and enhancer regions
LcWRKY5	CAAT-box	CAAT	1213	4	-	Nicotiana glutinosa
LcWRKY5	CAAT-box	CAAT	1240	4	-	Nicotiana glutinosa
LcWRKY5	CAAT-box	CAAT	1277	4	+	Nicotiana glutinosa
LcWRKY5	CAAT-box	CAAT	1290	4	-	Nicotiana glutinosa
LcWRKY5	CAAT-box	CAAT	1394	4	-	Nicotiana glutinosa
LcWRKY5	CAAT-box	CAAT	1461	4	+	Nicotiana glutinosa
LcWRKY5	CAAT-box	CAAT	1512	4	-	Nicotiana glutinosa
LcWRKY5	CAAT-box	CAAT	1547	4	+	Nicotiana glutinosa
LcWRKY5	CAAT-box	CAAAT	1564	5	-	Pisum sativum	common cis-acting element in promoter and enhancer regions
LcWRKY5	CAAT-box	CAAT	1629	4	+	Nicotiana glutinosa
LcWRKY5	CAAT-box	CAAT	1631	4	-	Nicotiana glutinosa
LcWRKY5	CAAT-box	CAAAT	1696	5	-	Pisum sativum	common cis-acting element in promoter and enhancer regions
LcWRKY5	CAAT-box	CAAAT	1931	5	+	Pisum sativum	common cis-acting element in promoter and enhancer regions
LcWRKY5	CAAT-box	CAAAT	1978	5	+	Pisum sativum	common cis-acting element in promoter and enhancer regions
LcWRKY5	GT1-motif	GGTTAA	1330	6	-	Arabidopsis thaliana	light responsive element
LcWRKY5	GT1-motif	GGTTAA	1690	6	-	Arabidopsis thaliana	light responsive element
LcWRKY5	GATA-motif	GATAGGG	618	7	-	Pisum sativum	part of a light responsive element
LcWRKY5	WUN-motif	AAATTTCTT	1245	9	+	Nicotiana glutinosa
LcWRKY5	MBS	CAACTG	1606	6	-	Arabidopsis thaliana	MYB binding site involved in drought-inducibility
LcWRKY5	ABRE	ACGTG	143	5	-	Arabidopsis thaliana	cis-acting element involved in the abscisic acid responsiveness
LcWRKY5	ABRE	ACGTG	711	5	-	Arabidopsis thaliana	cis-acting element involved in the abscisic acid responsiveness
LcWRKY5	ABRE	CACGTG	749	6	+	Arabidopsis thaliana	cis-acting element involved in the abscisic acid responsiveness
LcWRKY5	ABRE	ACGTG	750	5	+	Arabidopsis thaliana	cis-acting element involved in the abscisic acid responsiveness
LcWRKY5	ABRE	ACGTG	1490	5	+	Arabidopsis thaliana	cis-acting element involved in the abscisic acid responsiveness
LcWRKY5	ABRE	ACGTG	1653	5	-	Arabidopsis thaliana	cis-acting element involved in the abscisic acid responsiveness
LcWRKY5	TC-rich repeats	GTTTTCTTAC	634	9	+	Nicotiana tabacum	cis-acting element involved in defense and stress responsiveness
LcWRKY5	TC-rich repeats	GTTTTCTTAC	1098	9	+	Nicotiana tabacum	cis-acting element involved in defense and stress responsiveness
LcWRKY5	DRE core	GCCGAC	410	6	-	Arabidopsis thaliana
LcWRKY5	DRE core	GCCGAC	433	6	+	Arabidopsis thaliana
LcWRKY5		motif_sequence	67	4	+	organism	short_function
LcWRKY5		motif_sequence	96	4	+	organism	short_function
LcWRKY5		motif_sequence	347	4	-	organism	short_function
LcWRKY5		motif_sequence	563	4	+	organism	short_function
LcWRKY5		motif_sequence	622	4	+	organism	short_function
LcWRKY5		motif_sequence	830	4	-	organism	short_function
LcWRKY5		motif_sequence	1829	4	+	organism	short_function
LcWRKY5		motif_sequence	1844	4	+	organism	short_function
LcWRKY5		motif_sequence	1923	4	+	organism	short_function
LcWRKY5		motif_sequence	1954	4	-	organism	short_function
LcWRKY5	AT~TATA-box	TATATA	85	6	+	Arabidopsis thaliana
LcWRKY5	AT~TATA-box	TATATA	137	6	+	Arabidopsis thaliana
LcWRKY5	AT~TATA-box	TATATA	1728	6	-	Arabidopsis thaliana
LcWRKY5	ACE	CTAACGTATT	1358	9	+	Petroselinum crispum	cis-acting element involved in light responsiveness
LcWRKY5	TATA-box	TATATA	85	6	+	Arabidopsis thaliana	core promoter element around -30 of transcription start
LcWRKY5	TATA-box	ATATAT	86	6	+	Brassica napus	core promoter element around -30 of transcription start
LcWRKY5	TATA-box	TATA	87	4	+	Arabidopsis thaliana	core promoter element around -30 of transcription start
LcWRKY5	TATA-box	TATATA	137	6	+	Arabidopsis thaliana	core promoter element around -30 of transcription start
LcWRKY5	TATA-box	TATA	139	4	+	Arabidopsis thaliana	core promoter element around -30 of transcription start
LcWRKY5	TATA-box	ATTATA	194	6	+	Brassica napus	core promoter element around -30 of transcription start
LcWRKY5	TATA-box	TATAA	195	5	-	Arabidopsis thaliana	core promoter element around -30 of transcription start
LcWRKY5	TATA-box	TATA	196	4	+	Arabidopsis thaliana	core promoter element around -30 of transcription start
LcWRKY5	TATA-box	TATAAATA	210	8	-	Daucus carota	core promoter element around -30 of transcription start
LcWRKY5	TATA-box	TATAAAT	211	7	-	Brassica juncea	core promoter element around -30 of transcription start
LcWRKY5	TATA-box	TATAAA	212	6	-	Helianthus annuus	core promoter element around -30 of transcription start
LcWRKY5	TATA-box	TATAA	213	5	-	Arabidopsis thaliana	core promoter element around -30 of transcription start
LcWRKY5	TATA-box	TATA	214	4	+	Arabidopsis thaliana	core promoter element around -30 of transcription start
LcWRKY5	TATA-box	ATTATA	223	6	+	Brassica napus	core promoter element around -30 of transcription start
LcWRKY5	TATA-box	TATAA	224	5	-	Arabidopsis thaliana	core promoter element around -30 of transcription start
LcWRKY5	TATA-box	TATA	225	4	+	Arabidopsis thaliana	core promoter element around -30 of transcription start
LcWRKY5	TATA-box	ccTATAAAaa	290	9	-	Arabidopsis thaliana	core promoter element around -30 of transcription start
LcWRKY5	TATA-box	TATAA	293	5	-	Arabidopsis thaliana	core promoter element around -30 of transcription start
LcWRKY5	TATA-box	TATA	294	4	+	Arabidopsis thaliana	core promoter element around -30 of transcription start
LcWRKY5	TATA-box	TATTTAAA	552	8	+	Arabidopsis thaliana	core promoter element around -30 of transcription start
LcWRKY5	TATA-box	ATATAT	976	6	+	Brassica napus	core promoter element around -30 of transcription start
LcWRKY5	TATA-box	TATA	977	4	+	Arabidopsis thaliana	core promoter element around -30 of transcription start
LcWRKY5	TATA-box	TATACA	1025	6	-	Helianthus annuus	core promoter element around -30 of transcription start
LcWRKY5	TATA-box	TATA	1027	4	-	Arabidopsis thaliana	core promoter element around -30 of transcription start
LcWRKY5	TATA-box	taTATAAAtc	1080	9	-	Arabidopsis thaliana	core promoter element around -30 of transcription start
LcWRKY5	TATA-box	TATA	1236	4	-	Arabidopsis thaliana	core promoter element around -30 of transcription start
LcWRKY5	TATA-box	ATATAT	1324	6	-	Brassica napus	core promoter element around -30 of transcription start
LcWRKY5	TATA-box	TATA	1325	4	-	Arabidopsis thaliana	core promoter element around -30 of transcription start
LcWRKY5	TATA-box	TATA	1615	4	-	Arabidopsis thaliana	core promoter element around -30 of transcription start
LcWRKY5	TATA-box	ATATAT	1727	6	-	Brassica napus	core promoter element around -30 of transcription start
LcWRKY5	TATA-box	TATATA	1728	6	-	Arabidopsis thaliana	core promoter element around -30 of transcription start
LcWRKY5	TATA-box	ATATAA	1729	6	+	Brassica oleracea	core promoter element around -30 of transcription start
LcWRKY5	TATA-box	TATA	1730	4	-	Arabidopsis thaliana	core promoter element around -30 of transcription start
LcWRKY5	circadian	CAAAGATATC	1294	9	+	Lycopersicon esculentum	cis-acting regulatory element involved in circadian control
LcWRKY5	Myc	TCTCTTA	276	7	-	Arabidopsis thaliana
LcWRKY5	Myc	TCTCTTA	852	7	+	Arabidopsis thaliana
LcWRKY5	Myc	TCTCTTA	1751	7	+	Arabidopsis thaliana
LcWRKY6	GT1-motif	GGTTAA	435	6	+	Arabidopsis thaliana	light responsive element
LcWRKY6	GT1-motif	GGTTAA	1281	6	+	Arabidopsis thaliana	light responsive element
LcWRKY6	CAAT-box	CCAAT	109	5	+	Arabidopsis thaliana	common cis-acting element in promoter and enhancer regions
LcWRKY6	CAAT-box	CAAT	110	4	+	Nicotiana glutinosa
LcWRKY6	CAAT-box	CAAT	140	4	-	Nicotiana glutinosa
LcWRKY6	CAAT-box	CAAT	334	4	-	Nicotiana glutinosa
LcWRKY6	CAAT-box	CAAAT	354	5	-	Pisum sativum	common cis-acting element in promoter and enhancer regions
LcWRKY6	CAAT-box	CAAT	395	4	-	Nicotiana glutinosa
LcWRKY6	CAAT-box	CAAT	419	4	-	Nicotiana glutinosa
LcWRKY6	CAAT-box	CAAT	460	4	+	Nicotiana glutinosa
LcWRKY6	CAAT-box	CAAAT	543	5	-	Pisum sativum	common cis-acting element in promoter and enhancer regions
LcWRKY6	CAAT-box	CAAT	591	4	-	Nicotiana glutinosa
LcWRKY6	CAAT-box	CAAT	623	4	+	Nicotiana glutinosa
LcWRKY6	CAAT-box	CAAT	642	4	+	Nicotiana glutinosa
LcWRKY6	CAAT-box	CAAAT	665	5	+	Pisum sativum	common cis-acting element in promoter and enhancer regions
LcWRKY6	CAAT-box	CAAT	750	4	+	Nicotiana glutinosa
LcWRKY6	CAAT-box	CAAT	869	4	-	Nicotiana glutinosa
LcWRKY6	CAAT-box	CAAT	883	4	-	Nicotiana glutinosa
LcWRKY6	CAAT-box	CAAAT	983	5	+	Pisum sativum	common cis-acting element in promoter and enhancer regions
LcWRKY6	CAAT-box	CAAT	991	4	+	Nicotiana glutinosa
LcWRKY6	CAAT-box	CAAT	1048	4	-	Nicotiana glutinosa
LcWRKY6	CAAT-box	CAAT	1104	4	-	Nicotiana glutinosa
LcWRKY6	CAAT-box	CCAAT	1143	5	+	Arabidopsis thaliana	common cis-acting element in promoter and enhancer regions
LcWRKY6	CAAT-box	CAAT	1144	4	+	Nicotiana glutinosa
LcWRKY6	CAAT-box	CAAT	1171	4	-	Nicotiana glutinosa
LcWRKY6	CAAT-box	CAAT	1234	4	-	Nicotiana glutinosa
LcWRKY6	CAAT-box	CAAT	1316	4	-	Nicotiana glutinosa
LcWRKY6	CAAT-box	CAAT	1323	4	+	Nicotiana glutinosa
LcWRKY6	CAAT-box	CAAAT	1325	5	-	Pisum sativum	common cis-acting element in promoter and enhancer regions
LcWRKY6	CAAT-box	CAAAT	1352	5	+	Pisum sativum	common cis-acting element in promoter and enhancer regions
LcWRKY6	CAAT-box	CAAT	1384	4	+	Nicotiana glutinosa
LcWRKY6	CAAT-box	CCAAT	1443	5	+	Arabidopsis thaliana	common cis-acting element in promoter and enhancer regions
LcWRKY6	CAAT-box	CAAT	1444	4	+	Nicotiana glutinosa
LcWRKY6	CAAT-box	CAAT	1463	4	+	Nicotiana glutinosa
LcWRKY6	CAAT-box	CAAT	1567	4	+	Nicotiana glutinosa
LcWRKY6	CAAT-box	CAAT	1637	4	-	Nicotiana glutinosa
LcWRKY6	CAAT-box	CAAT	1682	4	-	Nicotiana glutinosa
LcWRKY6	CAAT-box	CAAAT	1762	5	-	Pisum sativum	common cis-acting element in promoter and enhancer regions
LcWRKY6	CAAT-box	CAAAT	1832	5	+	Pisum sativum	common cis-acting element in promoter and enhancer regions
LcWRKY6	WUN-motif	AAATTACT	100	8	+	Nicotiana glutinosa
LcWRKY6	ABRE	CGTACGTGCA	151	9	-	Hordeum vulgare	cis-acting element involved in the abscisic acid responsiveness
LcWRKY6	ABRE	CACGTG	153	6	+	Arabidopsis thaliana	cis-acting element involved in the abscisic acid responsiveness
LcWRKY6	ABRE	ACGTG	154	5	+	Arabidopsis thaliana	cis-acting element involved in the abscisic acid responsiveness
LcWRKY6	ABRE	CACGTG	196	6	+	Arabidopsis thaliana	cis-acting element involved in the abscisic acid responsiveness
LcWRKY6	ABRE	ACGTG	197	5	+	Arabidopsis thaliana	cis-acting element involved in the abscisic acid responsiveness
LcWRKY6	ABRE	ACGTG	217	5	+	Arabidopsis thaliana	cis-acting element involved in the abscisic acid responsiveness
LcWRKY6	ERE	ATTTTAAA	294	8	+	Nicotiana glutinos
LcWRKY6	ERE	ATTTTAAA	323	8	+	Nicotiana glutinos
LcWRKY6	ERE	ATTTTAAA	1072	8	+	Nicotiana glutinos
LcWRKY6	ERE	ATTTTAAA	1241	8	+	Nicotiana glutinos
LcWRKY6	ERE	ATTTTAAA	1503	8	-	Nicotiana glutinos
LcWRKY6	ERE	ATTTTAAA	1663	8	-	Nicotiana glutinos
LcWRKY6	MRE	AACCTAA	311	7	-	Petroselinum crispum	MYB binding site involved in light responsiveness
LcWRKY6	Box 4	ATTAAT	364	6	+	Petroselinum crispum	part of a conserved DNA module involved in light responsiveness
LcWRKY6	Box 4	ATTAAT	401	6	+	Petroselinum crispum	part of a conserved DNA module involved in light responsiveness
LcWRKY6	Box 4	ATTAAT	527	6	+	Petroselinum crispum	part of a conserved DNA module involved in light responsiveness
LcWRKY6	AT~TATA-box	TATATA	348	6	+	Arabidopsis thaliana
LcWRKY6	AT~TATA-box	TATATA	484	6	+	Arabidopsis thaliana
LcWRKY6	AT~TATA-box	TATATA	513	6	+	Arabidopsis thaliana
LcWRKY6	AT~TATA-box	TATATAAA	1083	8	-	Arabidopsis thaliana
LcWRKY6	AT~TATA-box	TATATA	1085	6	-	Arabidopsis thaliana
LcWRKY6	AT~TATA-box	TATATA	1087	6	-	Arabidopsis thaliana
LcWRKY6	AT~TATA-box	TATATA	1089	6	-	Arabidopsis thaliana
LcWRKY6	AT~TATA-box	TATATA	1091	6	-	Arabidopsis thaliana
LcWRKY6	AT~TATA-box	TATATA	1093	6	-	Arabidopsis thaliana
LcWRKY6	AT~TATA-box	TATATA	1095	6	-	Arabidopsis thaliana
LcWRKY6	AT~TATA-box	TATATA	1097	6	-	Arabidopsis thaliana
LcWRKY6	AT~TATA-box	TATATA	1099	6	-	Arabidopsis thaliana
LcWRKY6	AT~TATA-box	TATATAAA	1571	8	-	Arabidopsis thaliana
LcWRKY6	AT~TATA-box	TATATA	1573	6	-	Arabidopsis thaliana
LcWRKY6		motif_sequence	203	4	-	organism	short_function
LcWRKY6		motif_sequence	449	4	-	organism	short_function
LcWRKY6		motif_sequence	674	4	+	organism	short_function
LcWRKY6		motif_sequence	1033	4	+	organism	short_function
LcWRKY6		motif_sequence	1062	4	+	organism	short_function
LcWRKY6		motif_sequence	1766	4	-	organism	short_function
LcWRKY6		motif_sequence	1863	4	+	organism	short_function
LcWRKY6		motif_sequence	1882	4	+	organism	short_function
LcWRKY6		motif_sequence	1893	4	+	organism	short_function
LcWRKY6	I-box	gGATAAGGTG	1911	9	-	Zea mays	part of a light responsive element
LcWRKY6	H-box	CCTACCNNNNNNNCTNNNNA	1105	9	-	Phaseolus vulgaris
LcWRKY6	TATA-box	ATATAT	128	6	+	Brassica napus	core promoter element around -30 of transcription start
LcWRKY6	TATA-box	TATA	129	4	+	Arabidopsis thaliana	core promoter element around -30 of transcription start
LcWRKY6	TATA-box	ATTATA	301	6	+	Brassica napus	core promoter element around -30 of transcription start
LcWRKY6	TATA-box	TATAA	302	5	-	Arabidopsis thaliana	core promoter element around -30 of transcription start
LcWRKY6	TATA-box	TATA	303	4	+	Arabidopsis thaliana	core promoter element around -30 of transcription start
LcWRKY6	TATA-box	taTATAAAtc	342	9	-	Arabidopsis thaliana	core promoter element around -30 of transcription start
LcWRKY6	TATA-box	ATATAT	347	6	+	Brassica napus	core promoter element around -30 of transcription start
LcWRKY6	TATA-box	TATATA	348	6	+	Arabidopsis thaliana	core promoter element around -30 of transcription start
LcWRKY6	TATA-box	ATATAA	349	6	+	Brassica oleracea	core promoter element around -30 of transcription start
LcWRKY6	TATA-box	TATA	350	4	+	Arabidopsis thaliana	core promoter element around -30 of transcription start
LcWRKY6	TATA-box	ccTATAAAaa	406	9	-	Arabidopsis thaliana	core promoter element around -30 of transcription start
LcWRKY6	TATA-box	TATACA	465	6	-	Helianthus annuus	core promoter element around -30 of transcription start
LcWRKY6	TATA-box	TATA	467	4	+	Arabidopsis thaliana	core promoter element around -30 of transcription start
LcWRKY6	TATA-box	ATATAT	483	6	+	Brassica napus	core promoter element around -30 of transcription start
LcWRKY6	TATA-box	TATATA	484	6	+	Arabidopsis thaliana	core promoter element around -30 of transcription start
LcWRKY6	TATA-box	TATA	486	4	+	Arabidopsis thaliana	core promoter element around -30 of transcription start
LcWRKY6	TATA-box	TATATA	513	6	+	Arabidopsis thaliana	core promoter element around -30 of transcription start
LcWRKY6	TATA-box	TATA	515	4	+	Arabidopsis thaliana	core promoter element around -30 of transcription start
LcWRKY6	TATA-box	TATAAAA	555	7	-	Pisum sativum	core promoter element around -30 of transcription start
LcWRKY6	TATA-box	TATAAA	556	6	-	Helianthus annuus	core promoter element around -30 of transcription start
LcWRKY6	TATA-box	TATAA	557	5	-	Arabidopsis thaliana	core promoter element around -30 of transcription start
LcWRKY6	TATA-box	TATA	558	4	+	Arabidopsis thaliana	core promoter element around -30 of transcription start
LcWRKY6	TATA-box	TATA	610	4	+	Arabidopsis thaliana	core promoter element around -30 of transcription start
LcWRKY6	TATA-box	ATATAA	709	6	+	Brassica oleracea	core promoter element around -30 of transcription start
LcWRKY6	TATA-box	TATA	710	4	+	Arabidopsis thaliana	core promoter element around -30 of transcription start
LcWRKY6	TATA-box	TATA	730	4	+	Arabidopsis thaliana	core promoter element around -30 of transcription start
LcWRKY6	TATA-box	TATA	788	4	+	Arabidopsis thaliana	core promoter element around -30 of transcription start
LcWRKY6	TATA-box	ccTATAAAaa	845	9	-	Arabidopsis thaliana	core promoter element around -30 of transcription start
LcWRKY6	TATA-box	TATACA	952	6	-	Helianthus annuus	core promoter element around -30 of transcription start
LcWRKY6	TATA-box	TATA	954	4	+	Arabidopsis thaliana	core promoter element around -30 of transcription start
LcWRKY6	TATA-box	TATAAAA	1082	7	-	Pisum sativum	core promoter element around -30 of transcription start
LcWRKY6	TATA-box	TATAAA	1083	6	-	Helianthus annuus	core promoter element around -30 of transcription start
LcWRKY6	TATA-box	TATATAA	1084	7	-	Arabidopsis thaliana	core promoter element around -30 of transcription start
LcWRKY6	TATA-box	TATATA	1085	6	-	Arabidopsis thaliana	core promoter element around -30 of transcription start
LcWRKY6	TATA-box	ATATAT	1086	6	-	Brassica napus	core promoter element around -30 of transcription start
LcWRKY6	TATA-box	TATATA	1087	6	-	Arabidopsis thaliana	core promoter element around -30 of transcription start
LcWRKY6	TATA-box	ATATAT	1088	6	-	Brassica napus	core promoter element around -30 of transcription start
LcWRKY6	TATA-box	TATATA	1089	6	-	Arabidopsis thaliana	core promoter element around -30 of transcription start
LcWRKY6	TATA-box	ATATAT	1090	6	-	Brassica napus	core promoter element around -30 of transcription start
LcWRKY6	TATA-box	TATATA	1091	6	-	Arabidopsis thaliana	core promoter element around -30 of transcription start
LcWRKY6	TATA-box	ATATAT	1092	6	-	Brassica napus	core promoter element around -30 of transcription start
LcWRKY6	TATA-box	TATATA	1093	6	-	Arabidopsis thaliana	core promoter element around -30 of transcription start
LcWRKY6	TATA-box	ATATAT	1094	6	-	Brassica napus	core promoter element around -30 of transcription start
LcWRKY6	TATA-box	TATATA	1095	6	-	Arabidopsis thaliana	core promoter element around -30 of transcription start
LcWRKY6	TATA-box	ATATAT	1096	6	-	Brassica napus	core promoter element around -30 of transcription start
LcWRKY6	TATA-box	TATATA	1097	6	-	Arabidopsis thaliana	core promoter element around -30 of transcription start
LcWRKY6	TATA-box	ATATAT	1098	6	-	Brassica napus	core promoter element around -30 of transcription start
LcWRKY6	TATA-box	TATATA	1099	6	-	Arabidopsis thaliana	core promoter element around -30 of transcription start
LcWRKY6	TATA-box	ATATAT	1100	6	-	Brassica napus	core promoter element around -30 of transcription start
LcWRKY6	TATA-box	TATA	1101	4	-	Arabidopsis thaliana	core promoter element around -30 of transcription start
LcWRKY6	TATA-box	TATACA	1112	6	-	Helianthus annuus	core promoter element around -30 of transcription start
LcWRKY6	TATA-box	TATA	1114	4	-	Arabidopsis thaliana	core promoter element around -30 of transcription start
LcWRKY6	TATA-box	ATATAT	1207	6	-	Brassica napus	core promoter element around -30 of transcription start
LcWRKY6	TATA-box	TATA	1208	4	-	Arabidopsis thaliana	core promoter element around -30 of transcription start
LcWRKY6	TATA-box	TACAAAA	1228	7	+	Oryza sativa	core promoter element around -30 of transcription start
LcWRKY6	TATA-box	TACAAAA	1527	7	+	Oryza sativa	core promoter element around -30 of transcription start
LcWRKY6	TATA-box	TATA	1558	4	-	Arabidopsis thaliana	core promoter element around -30 of transcription start
LcWRKY6	TATA-box	TATAAAA	1570	7	-	Pisum sativum	core promoter element around -30 of transcription start
LcWRKY6	TATA-box	TATAAA	1571	6	-	Helianthus annuus	core promoter element around -30 of transcription start
LcWRKY6	TATA-box	TATATAA	1572	7	-	Arabidopsis thaliana	core promoter element around -30 of transcription start
LcWRKY6	TATA-box	TATATA	1573	6	-	Arabidopsis thaliana	core promoter element around -30 of transcription start
LcWRKY6	TATA-box	ATATAA	1574	6	+	Brassica oleracea	core promoter element around -30 of transcription start
LcWRKY6	TATA-box	TATA	1575	4	-	Arabidopsis thaliana	core promoter element around -30 of transcription start
LcWRKY6	TATA-box	ATATAA	1686	6	+	Brassica oleracea	core promoter element around -30 of transcription start
LcWRKY6	TATA-box	TATA	1687	4	-	Arabidopsis thaliana	core promoter element around -30 of transcription start
LcWRKY6	W box	TTGACC	250	6	-	Arabidopsis thaliana
LcWRKY6	W box	TTGACC	273	6	+	Arabidopsis thaliana
LcWRKY6	W box	TTGACC	545	6	+	Arabidopsis thaliana
LcWRKY6	W box	TTGACC	795	6	+	Arabidopsis thaliana
LcWRKY6	W box	TTGACC	1136	6	+	Arabidopsis thaliana
LcWRKY6	G-Box	CACGTG	153	6	+	Pisum sativum	cis-acting regulatory element involved in light responsiveness
LcWRKY6	G-Box	CACGTG	196	6	+	Pisum sativum	cis-acting regulatory element involved in light responsiveness
LcWRKY6	G-Box	CACGTT	216	6	-	Pisum sativum	cis-acting regulatory element involved in light responsiveness
LcWRKY6	CCAAT-box	CAACGG	773	6	+	Hordeum vulgare	MYBHv1 binding site
LcWRKY6	G-box	CACGTG	153	6	+	Arabidopsis thaliana	cis-acting regulatory element involved in light responsiveness
LcWRKY6	G-box	CACGTG	196	6	+	Arabidopsis thaliana	cis-acting regulatory element involved in light responsiveness
LcWRKY6	STRE	AGGGG	1848	5	-	Arabidopsis thaliana
LcWRKY6	WRE3	CCACCT	1777	6	-	Pisum sativum
LcWRKY6	MYB-like sequence	TAACCA	434	6	-	Arabidopsis thaliana
LcWRKY6	MYB-like sequence	TAACCA	1280	6	-	Arabidopsis thaliana
LcWRKY6	O2-site	GATGA(C/T)(A/G)TG(A/G)	539	8	+	Zea mays	cis-acting regulatory element involved in zein metabolism regulation
LcWRKY6	ATC-motif	AGTAATCT	491	8	-	Spinacia oleracea	part of a conserved DNA module involved in light responsiveness
LcWRKY6	AE-box	AGAAACTT	1214	8	+	Arabidopsis thaliana	part of a module for light response
LcWRKY6	AE-box	AGAAACTT	1786	8	+	Arabidopsis thaliana	part of a module for light response
LcWRKY6	GARE-motif	TCTGTTG	1970	7	-	Brassica oleracea	gibberellin-responsive element
LcWRKY6	Unnamed__6	taTAAATATct	632	10	-	Zea mays
LcWRKY6	MYB recognition site	CCGTTG	773	6	-	Arabidopsis thaliana
LcWRKY6	TCA-element	CCATCTTTTT	328	9	-	Nicotiana tabacum	cis-acting element involved in salicylic acid responsiveness
LcWRKY6	TCA-element	CCATCTTTTT	1579	9	-	Nicotiana tabacum	cis-acting element involved in salicylic acid responsiveness
LcWRKY6	TCA-element	CCATCTTTTT	1773	9	-	Nicotiana tabacum	cis-acting element involved in salicylic acid responsiveness
LcWRKY6	MYB	CAACCA	357	6	-	Arabidopsis thaliana
LcWRKY6	MYB	TAACCA	434	6	-	Arabidopsis thaliana
LcWRKY6	MYB	TAACCA	1280	6	-	Arabidopsis thaliana
LcWRKY6	MYB	CAACAG	1970	6	+	Arabidopsis thaliana
LcWRKY6	Myb-binding site	CAACAG	1970	6	+	Nicotiana tabacum
LcWRKY6	AAGAA-motif	gGTAAAGAAA	1187	9	+	Avena sativa
LcWRKY6	AAGAA-motif	GAAAGAA	1885	7	-	Avena sativa
LcWRKY6	AAGAA-motif	gGTAAAGAAA	1905	9	-	Avena sativa
LcWRKY6	AAGAA-motif	GAAAGAA	1945	7	+	Avena sativa
LcWRKY6	Unnamed__4	CTCC	106	4	+	Petroselinum hortense
LcWRKY6	Unnamed__4	CTCC	1141	4	+	Petroselinum hortense
LcWRKY6	Unnamed__4	CTCC	1865	4	+	Petroselinum hortense
LcWRKY6	Unnamed__4	CTCC	1895	4	+	Petroselinum hortense
LcWRKY6	TATA	TATAAAAT	1081	8	-	Arabidopsis thaliana
LcWRKY6	TATA	TATAAAAT	1558	8	+	Arabidopsis thaliana
LcWRKY6	TATA	TATAAAAT	1569	8	-	Arabidopsis thaliana
LcWRKY6	TATA	TATAAAAT	1575	8	+	Arabidopsis thaliana
LcWRKY7	Unnamed__4	CTCC	72	4	-	Petroselinum hortense
LcWRKY7	Unnamed__4	CTCC	147	4	-	Petroselinum hortense
LcWRKY7	Unnamed__4	CTCC	157	4	-	Petroselinum hortense
LcWRKY7	Unnamed__4	CTCC	269	4	-	Petroselinum hortense
LcWRKY7	Unnamed__4	CTCC	273	4	-	Petroselinum hortense
LcWRKY7	Unnamed__4	CTCC	362	4	-	Petroselinum hortense
LcWRKY7	Unnamed__4	CTCC	404	4	-	Petroselinum hortense
LcWRKY7	Unnamed__4	CTCC	522	4	-	Petroselinum hortense
LcWRKY7	Unnamed__4	CTCC	537	4	-	Petroselinum hortense
LcWRKY7	Unnamed__4	CTCC	582	4	-	Petroselinum hortense
LcWRKY7	Unnamed__4	CTCC	612	4	-	Petroselinum hortense
LcWRKY7	Unnamed__4	CTCC	740	4	-	Petroselinum hortense
LcWRKY7	Unnamed__4	CTCC	836	4	-	Petroselinum hortense
LcWRKY7	Unnamed__4	CTCC	952	4	+	Petroselinum hortense
LcWRKY7	Unnamed__4	CTCC	1890	4	+	Petroselinum hortense
LcWRKY7	Unnamed__4	CTCC	1919	4	-	Petroselinum hortense
LcWRKY7	MYC	CATGTG	823	6	+	Arabidopsis thaliana
LcWRKY7	MYC	CATTTG	1396	6	+	Arabidopsis thaliana
LcWRKY7	MYC	CATTTG	1680	6	-	Arabidopsis thaliana
LcWRKY7	MYC	CATTTG	1899	6	+	Arabidopsis thaliana
LcWRKY7	MBSI	aaaAaaC(G/C)GTTA	466	10.5	-	Petunia hybrida	MYB binding site involved in flavonoid biosynthetic genes regulation
LcWRKY7	3-AF1 binding site	TAAGAGAGGAA	163	10	+	Solanum tuberosum	light responsive element
LcWRKY7	AAGAA-motif	GAAAGAA	585	7	+	Avena sativa
LcWRKY7	TATA	TATAAAAT	1338	8	+	Arabidopsis thaliana
LcWRKY7	Unnamed__2	AACCTAACCT	660	9	-	Petroselinum hortense
LcWRKY7	TCCC-motif	TCTCCCT	70	7	-	Spinacia oleracea	part of a light responsive element
LcWRKY7	TCCC-motif	TCTCCCT	1917	7	-	Spinacia oleracea	part of a light responsive element
LcWRKY7	STRE	AGGGG	133	5	+	Arabidopsis thaliana
LcWRKY7	STRE	AGGGG	149	5	+	Arabidopsis thaliana
LcWRKY7	STRE	AGGGG	342	5	+	Arabidopsis thaliana
LcWRKY7	STRE	AGGGG	639	5	+	Arabidopsis thaliana
LcWRKY7	ARE	AAACCA	469	6	-	Zea mays	cis-acting regulatory element essential for the anaerobic induction
LcWRKY7	MYB	TAACCA	1684	6	-	Arabidopsis thaliana
LcWRKY7	MYB	CAACCA	1801	6	-	Arabidopsis thaliana
LcWRKY7	TCA-element	TCAGAAGAGG	246	9	+	Brassica oleracea	cis-acting element involved in salicylic acid responsiveness
LcWRKY7	CGTCA-motif	CGTCA	557	5	-	Hordeum vulgare	cis-acting regulatory element involved in the MeJA-responsiveness
LcWRKY7	P-box	CCTTTTG	811	7	+	Oryza sativa	gibberellin-responsive element
LcWRKY7	AE-box	AGAAACAA	588	8	+	Arabidopsis thaliana	part of a module for light response
LcWRKY7	MYB-like sequence	TAACCA	1684	6	-	Arabidopsis thaliana
LcWRKY7	as-1	TGACG	557	5	+	Arabidopsis thaliana
LcWRKY7	CARE	CAACTCCC	361	8	-	Oryza sativa
LcWRKY7	W box	TTGACC	1781	6	-	Arabidopsis thaliana
LcWRKY7	TATA-box	ATTATA	87	6	+	Brassica napus	core promoter element around -30 of transcription start
LcWRKY7	TATA-box	TATAA	88	5	-	Arabidopsis thaliana	core promoter element around -30 of transcription start
LcWRKY7	TATA-box	TATA	89	4	+	Arabidopsis thaliana	core promoter element around -30 of transcription start
LcWRKY7	TATA-box	ATATAT	138	6	+	Brassica napus	core promoter element around -30 of transcription start
LcWRKY7	TATA-box	TATATA	139	6	+	Arabidopsis thaliana	core promoter element around -30 of transcription start
LcWRKY7	TATA-box	TATA	141	4	+	Arabidopsis thaliana	core promoter element around -30 of transcription start
LcWRKY7	TATA-box	TATAAAA	563	7	-	Pisum sativum	core promoter element around -30 of transcription start
LcWRKY7	TATA-box	TATAAA	564	6	-	Helianthus annuus	core promoter element around -30 of transcription start
LcWRKY7	TATA-box	TATAA	565	5	-	Arabidopsis thaliana	core promoter element around -30 of transcription start
LcWRKY7	TATA-box	TATA	566	4	+	Arabidopsis thaliana	core promoter element around -30 of transcription start
LcWRKY7	TATA-box	TATA	578	4	+	Arabidopsis thaliana	core promoter element around -30 of transcription start
LcWRKY7	TATA-box	ccTATAAAaa	674	9	-	Arabidopsis thaliana	core promoter element around -30 of transcription start
LcWRKY7	TATA-box	TATAAAA	675	7	-	Pisum sativum	core promoter element around -30 of transcription start
LcWRKY7	TATA-box	TATAAA	676	6	-	Helianthus annuus	core promoter element around -30 of transcription start
LcWRKY7	TATA-box	TATAA	677	5	-	Arabidopsis thaliana	core promoter element around -30 of transcription start
LcWRKY7	TATA-box	TATA	678	4	+	Arabidopsis thaliana	core promoter element around -30 of transcription start
LcWRKY7	TATA-box	TATA	758	4	+	Arabidopsis thaliana	core promoter element around -30 of transcription start
LcWRKY7	TATA-box	ATATAT	917	6	+	Brassica napus	core promoter element around -30 of transcription start
LcWRKY7	TATA-box	TATA	918	4	+	Arabidopsis thaliana	core promoter element around -30 of transcription start
LcWRKY7	TATA-box	TATA	1088	4	-	Arabidopsis thaliana	core promoter element around -30 of transcription start
LcWRKY7	TATA-box	ATTATA	1091	6	+	Brassica napus	core promoter element around -30 of transcription start
LcWRKY7	TATA-box	TATAA	1092	5	-	Arabidopsis thaliana	core promoter element around -30 of transcription start
LcWRKY7	TATA-box	TATA	1093	4	-	Arabidopsis thaliana	core promoter element around -30 of transcription start
LcWRKY7	TATA-box	ccTATAAAaa	1169	9	-	Arabidopsis thaliana	core promoter element around -30 of transcription start
LcWRKY7	TATA-box	TATAAA	1171	6	-	Helianthus annuus	core promoter element around -30 of transcription start
LcWRKY7	TATA-box	TATAA	1172	5	-	Arabidopsis thaliana	core promoter element around -30 of transcription start
LcWRKY7	TATA-box	TATA	1173	4	-	Arabidopsis thaliana	core promoter element around -30 of transcription start
LcWRKY7	TATA-box	TATAAAT	1250	7	-	Brassica juncea	core promoter element around -30 of transcription start
LcWRKY7	TATA-box	TATAAA	1251	6	-	Helianthus annuus	core promoter element around -30 of transcription start
LcWRKY7	TATA-box	TATAA	1252	5	-	Arabidopsis thaliana	core promoter element around -30 of transcription start
LcWRKY7	TATA-box	TATA	1253	4	-	Arabidopsis thaliana	core promoter element around -30 of transcription start
LcWRKY7	TATA-box	ccTATAAAaa	1297	9	-	Arabidopsis thaliana	core promoter element around -30 of transcription start
LcWRKY7	TATA-box	ATATAA	1337	6	+	Brassica oleracea	core promoter element around -30 of transcription start
LcWRKY7	TATA-box	TATA	1338	4	-	Arabidopsis thaliana	core promoter element around -30 of transcription start
LcWRKY7	TATA-box	TATA	1478	4	-	Arabidopsis thaliana	core promoter element around -30 of transcription start
LcWRKY7	TATA-box	ATATAT	1616	6	-	Brassica napus	core promoter element around -30 of transcription start
LcWRKY7	TATA-box	TATA	1617	4	-	Arabidopsis thaliana	core promoter element around -30 of transcription start
LcWRKY7	TATA-box	ccTATAAAaa	1719	9	-	Arabidopsis thaliana	core promoter element around -30 of transcription start
LcWRKY7	TATA-box	TATAA	1772	5	-	Arabidopsis thaliana	core promoter element around -30 of transcription start
LcWRKY7	TATA-box	TATA	1773	4	-	Arabidopsis thaliana	core promoter element around -30 of transcription start
LcWRKY7	TATA-box	ATATAA	1926	6	+	Brassica oleracea	core promoter element around -30 of transcription start
LcWRKY7	TATA-box	TATA	1927	4	-	Arabidopsis thaliana	core promoter element around -30 of transcription start
LcWRKY7	Box 4	ATTAAT	464	6	+	Petroselinum crispum	part of a conserved DNA module involved in light responsiveness
LcWRKY7	Box 4	ATTAAT	1344	6	-	Petroselinum crispum	part of a conserved DNA module involved in light responsiveness
LcWRKY7	Box 4	ATTAAT	1744	6	-	Petroselinum crispum	part of a conserved DNA module involved in light responsiveness
LcWRKY7	Box 4	ATTAAT	1837	6	-	Petroselinum crispum	part of a conserved DNA module involved in light responsiveness
LcWRKY7	Box 4	ATTAAT	1865	6	-	Petroselinum crispum	part of a conserved DNA module involved in light responsiveness
LcWRKY7	TGACG-motif	TGACG	557	5	+	Hordeum vulgare	cis-acting regulatory element involved in the MeJA-responsiveness
LcWRKY7	HD-Zip 1	CAAT(A/T)ATTG	962	8	+	Arabidopsis thaliana	element involved in differentiation of the palisade mesophyll cells
LcWRKY7	MRE	AACCTAA	663	7	-	Petroselinum crispum	MYB binding site involved in light responsiveness
LcWRKY7	WUN-motif	AAATTACTA	1824	9	-	Nicotiana glutinosa
LcWRKY7	WUN-motif	AAATTACT	1825	8	-	Nicotiana glutinosa
LcWRKY7	GT1-motif	GGTTAAT	1685	7	+	Avena sativa	light responsive element
LcWRKY7	CAAT-box	CAAT	66	4	-	Nicotiana glutinosa
LcWRKY7	CAAT-box	CAAT	220	4	+	Nicotiana glutinosa
LcWRKY7	CAAT-box	CAAAT	222	5	-	Pisum sativum	common cis-acting element in promoter and enhancer regions
LcWRKY7	CAAT-box	CCCAATTT	234	8	-	Arabidopsis thaliana	common cis-acting element in promoter and enhancer regions
LcWRKY7	CAAT-box	CCAAT	236	5	-	Arabidopsis thaliana	common cis-acting element in promoter and enhancer regions
LcWRKY7	CAAT-box	CAAAT	282	5	-	Pisum sativum	common cis-acting element in promoter and enhancer regions
LcWRKY7	CAAT-box	CAAAT	305	5	-	Pisum sativum	common cis-acting element in promoter and enhancer regions
LcWRKY7	CAAT-box	CCAAT	319	5	-	Arabidopsis thaliana	common cis-acting element in promoter and enhancer regions
LcWRKY7	CAAT-box	CAAAT	371	5	-	Pisum sativum	common cis-acting element in promoter and enhancer regions
LcWRKY7	CAAT-box	CAAT	444	4	-	Nicotiana glutinosa
LcWRKY7	CAAT-box	CAAAT	452	5	-	Pisum sativum	common cis-acting element in promoter and enhancer regions
LcWRKY7	CAAT-box	CAAAT	457	5	-	Pisum sativum	common cis-acting element in promoter and enhancer regions
LcWRKY7	CAAT-box	CAAAT	487	5	-	Pisum sativum	common cis-acting element in promoter and enhancer regions
LcWRKY7	CAAT-box	CAAAT	531	5	-	Pisum sativum	common cis-acting element in promoter and enhancer regions
LcWRKY7	CAAT-box	CAAT	572	4	-	Nicotiana glutinosa
LcWRKY7	CAAT-box	CAAT	701	4	-	Nicotiana glutinosa
LcWRKY7	CAAT-box	CCAAT	746	5	-	Arabidopsis thaliana	common cis-acting element in promoter and enhancer regions
LcWRKY7	CAAT-box	CAAT	775	4	-	Nicotiana glutinosa
LcWRKY7	CAAT-box	CAAT	830	4	+	Nicotiana glutinosa
LcWRKY7	CAAT-box	CAAAT	832	5	-	Pisum sativum	common cis-acting element in promoter and enhancer regions
LcWRKY7	CAAT-box	CAAT	911	4	-	Nicotiana glutinosa
LcWRKY7	CAAT-box	CCAAT	961	5	+	Arabidopsis thaliana	common cis-acting element in promoter and enhancer regions
LcWRKY7	CAAT-box	CAAT	962	4	+	Nicotiana glutinosa
LcWRKY7	CAAT-box	CAAT	967	4	-	Nicotiana glutinosa
LcWRKY7	CAAT-box	CAAT	1045	4	-	Nicotiana glutinosa
LcWRKY7	CAAT-box	CAAT	1070	4	+	Nicotiana glutinosa
LcWRKY7	CAAT-box	CAAAT	1096	5	-	Pisum sativum	common cis-acting element in promoter and enhancer regions
LcWRKY7	CAAT-box	CAAT	1110	4	+	Nicotiana glutinosa
LcWRKY7	CAAT-box	CAAT	1137	4	-	Nicotiana glutinosa
LcWRKY7	CAAT-box	CAAT	1165	4	-	Nicotiana glutinosa
LcWRKY7	CAAT-box	CAAT	1181	4	-	Nicotiana glutinosa
LcWRKY7	CAAT-box	CAAAT	1242	5	-	Pisum sativum	common cis-acting element in promoter and enhancer regions
LcWRKY7	CAAT-box	CAAT	1256	4	-	Nicotiana glutinosa
LcWRKY7	CAAT-box	CAAT	1294	4	+	Nicotiana glutinosa
LcWRKY7	CAAT-box	CAAAT	1397	5	-	Pisum sativum	common cis-acting element in promoter and enhancer regions
LcWRKY7	CAAT-box	CAAT	1447	4	+	Nicotiana glutinosa
LcWRKY7	CAAT-box	CAAT	1458	4	+	Nicotiana glutinosa
LcWRKY7	CAAT-box	CAAT	1598	4	-	Nicotiana glutinosa
LcWRKY7	CAAT-box	CAAT	1626	4	+	Nicotiana glutinosa
LcWRKY7	CAAT-box	CAAAT	1653	5	-	Pisum sativum	common cis-acting element in promoter and enhancer regions
LcWRKY7	CAAT-box	CAAT	1658	4	+	Nicotiana glutinosa
LcWRKY7	CAAT-box	CAAAT	1680	5	+	Pisum sativum	common cis-acting element in promoter and enhancer regions
LcWRKY7	CAAT-box	CAAAT	1701	5	+	Pisum sativum	common cis-acting element in promoter and enhancer regions
LcWRKY7	CAAT-box	CAAT	1707	4	+	Nicotiana glutinosa
LcWRKY7	CAAT-box	CAAT	1850	4	+	Nicotiana glutinosa
LcWRKY7	CAAT-box	CAAT	1858	4	-	Nicotiana glutinosa
LcWRKY7	CAAT-box	CAAT	1873	4	+	Nicotiana glutinosa
LcWRKY7	CAAT-box	CAAT	1877	4	+	Nicotiana glutinosa
LcWRKY7	CAAT-box	CAAAT	1900	5	-	Pisum sativum	common cis-acting element in promoter and enhancer regions
LcWRKY7	CAAT-box	CCAAT	1989	5	-	Arabidopsis thaliana	common cis-acting element in promoter and enhancer regions
LcWRKY7	AT~TATA-box	TATATA	139	6	+	Arabidopsis thaliana
LcWRKY7		motif_sequence	117	4	-	organism	short_function
LcWRKY7		motif_sequence	249	4	-	organism	short_function
LcWRKY7		motif_sequence	334	4	-	organism	short_function
LcWRKY7		motif_sequence	836	4	-	organism	short_function
LcWRKY7		motif_sequence	1012	4	-	organism	short_function
LcWRKY7		motif_sequence	1919	4	-	organism	short_function
LcWRKY7	TC-rich repeats	ATTCTCTAAC	1045	9	+	Nicotiana tabacum	cis-acting element involved in defense and stress responsiveness
LcWRKY7	TGA-element	AACGAC	13	6	+	Brassica oleracea	auxin-responsive element
LcWRKY7	TGA-element	AACGAC	1696	6	+	Brassica oleracea	auxin-responsive element
LcWRKY8	Myc	TCTCTTA	239	7	-	Arabidopsis thaliana
LcWRKY8	Myc	TCTCTTA	1756	7	-	Arabidopsis thaliana
LcWRKY8	TATA-box	TATATAA	39	7	-	Arabidopsis thaliana	core promoter element around -30 of transcription start
LcWRKY8	TATA-box	TATATA	40	6	+	Arabidopsis thaliana	core promoter element around -30 of transcription start
LcWRKY8	TATA-box	ATATAA	41	6	+	Brassica oleracea	core promoter element around -30 of transcription start
LcWRKY8	TATA-box	TATA	42	4	+	Arabidopsis thaliana	core promoter element around -30 of transcription start
LcWRKY8	TATA-box	TATA	124	4	+	Arabidopsis thaliana	core promoter element around -30 of transcription start
LcWRKY8	TATA-box	TATACA	181	6	-	Helianthus annuus	core promoter element around -30 of transcription start
LcWRKY8	TATA-box	TATATA	183	6	+	Arabidopsis thaliana	core promoter element around -30 of transcription start
LcWRKY8	TATA-box	ATATAT	184	6	+	Brassica napus	core promoter element around -30 of transcription start
LcWRKY8	TATA-box	TATA	185	4	+	Arabidopsis thaliana	core promoter element around -30 of transcription start
LcWRKY8	TATA-box	ATATAA	229	6	+	Brassica oleracea	core promoter element around -30 of transcription start
LcWRKY8	TATA-box	TATA	230	4	+	Arabidopsis thaliana	core promoter element around -30 of transcription start
LcWRKY8	TATA-box	TATTTAAA	274	8	+	Arabidopsis thaliana	core promoter element around -30 of transcription start
LcWRKY8	TATA-box	ATTATA	372	6	+	Brassica napus	core promoter element around -30 of transcription start
LcWRKY8	TATA-box	TATAA	373	5	-	Arabidopsis thaliana	core promoter element around -30 of transcription start
LcWRKY8	TATA-box	TATA	374	4	+	Arabidopsis thaliana	core promoter element around -30 of transcription start
LcWRKY8	TATA-box	TATA	472	4	+	Arabidopsis thaliana	core promoter element around -30 of transcription start
LcWRKY8	TATA-box	taTATAAAtc	652	9	-	Arabidopsis thaliana	core promoter element around -30 of transcription start
LcWRKY8	TATA-box	ATTATA	672	6	+	Brassica napus	core promoter element around -30 of transcription start
LcWRKY8	TATA-box	TATAA	673	5	-	Arabidopsis thaliana	core promoter element around -30 of transcription start
LcWRKY8	TATA-box	TATA	674	4	+	Arabidopsis thaliana	core promoter element around -30 of transcription start
LcWRKY8	TATA-box	TATAAAA	683	7	-	Pisum sativum	core promoter element around -30 of transcription start
LcWRKY8	TATA-box	TATAAA	684	6	-	Helianthus annuus	core promoter element around -30 of transcription start
LcWRKY8	TATA-box	TATAA	685	5	-	Arabidopsis thaliana	core promoter element around -30 of transcription start
LcWRKY8	TATA-box	TATA	686	4	+	Arabidopsis thaliana	core promoter element around -30 of transcription start
LcWRKY8	TATA-box	TATA	757	4	+	Arabidopsis thaliana	core promoter element around -30 of transcription start
LcWRKY8	TATA-box	TATAAAT	857	7	-	Brassica juncea	core promoter element around -30 of transcription start
LcWRKY8	TATA-box	TATAAA	858	6	-	Helianthus annuus	core promoter element around -30 of transcription start
LcWRKY8	TATA-box	TATAA	859	5	-	Arabidopsis thaliana	core promoter element around -30 of transcription start
LcWRKY8	TATA-box	TATA	860	4	+	Arabidopsis thaliana	core promoter element around -30 of transcription start
LcWRKY8	TATA-box	TATATA	942	6	+	Arabidopsis thaliana	core promoter element around -30 of transcription start
LcWRKY8	TATA-box	TATA	944	4	+	Arabidopsis thaliana	core promoter element around -30 of transcription start
LcWRKY8	TATA-box	TATATA	953	6	+	Arabidopsis thaliana	core promoter element around -30 of transcription start
LcWRKY8	TATA-box	ATATAA	954	6	+	Brassica oleracea	core promoter element around -30 of transcription start
LcWRKY8	TATA-box	TATA	955	4	+	Arabidopsis thaliana	core promoter element around -30 of transcription start
LcWRKY8	TATA-box	TATATA	966	6	+	Arabidopsis thaliana	core promoter element around -30 of transcription start
LcWRKY8	TATA-box	TATA	968	4	+	Arabidopsis thaliana	core promoter element around -30 of transcription start
LcWRKY8	TATA-box	ATATAA	1112	6	+	Brassica oleracea	core promoter element around -30 of transcription start
LcWRKY8	TATA-box	TATA	1113	4	-	Arabidopsis thaliana	core promoter element around -30 of transcription start
LcWRKY8	TATA-box	ccTATAAAaa	1159	9	+	Arabidopsis thaliana	core promoter element around -30 of transcription start
LcWRKY8	TATA-box	TATA	1161	4	-	Arabidopsis thaliana	core promoter element around -30 of transcription start
LcWRKY8	TATA-box	TATA	1171	4	-	Arabidopsis thaliana	core promoter element around -30 of transcription start
LcWRKY8	TATA-box	TATA	1222	4	-	Arabidopsis thaliana	core promoter element around -30 of transcription start
LcWRKY8	TATA-box	TATAAAA	1237	7	-	Pisum sativum	core promoter element around -30 of transcription start
LcWRKY8	TATA-box	TATAAA	1238	6	-	Helianthus annuus	core promoter element around -30 of transcription start
LcWRKY8	TATA-box	TATAA	1239	5	-	Arabidopsis thaliana	core promoter element around -30 of transcription start
LcWRKY8	TATA-box	TATA	1240	4	-	Arabidopsis thaliana	core promoter element around -30 of transcription start
LcWRKY8	TATA-box	ATATAA	1254	6	+	Brassica oleracea	core promoter element around -30 of transcription start
LcWRKY8	TATA-box	TATA	1255	4	-	Arabidopsis thaliana	core promoter element around -30 of transcription start
LcWRKY8	TATA-box	ATTATA	1275	6	+	Brassica napus	core promoter element around -30 of transcription start
LcWRKY8	TATA-box	TATAA	1276	5	-	Arabidopsis thaliana	core promoter element around -30 of transcription start
LcWRKY8	TATA-box	TATA	1277	4	-	Arabidopsis thaliana	core promoter element around -30 of transcription start
LcWRKY8	TATA-box	TATACA	1369	6	-	Helianthus annuus	core promoter element around -30 of transcription start
LcWRKY8	TATA-box	TATA	1371	4	-	Arabidopsis thaliana	core promoter element around -30 of transcription start
LcWRKY8	TATA-box	TACATAAA	1443	8	-	Oryza sativa	core promoter element around -30 of transcription start
LcWRKY8	TATA-box	TATTTAAA	1511	8	+	Arabidopsis thaliana	core promoter element around -30 of transcription start
LcWRKY8	TATA-box	TATA	1583	4	-	Arabidopsis thaliana	core promoter element around -30 of transcription start
LcWRKY8	TATA-box	TATATA	1588	6	-	Arabidopsis thaliana	core promoter element around -30 of transcription start
LcWRKY8	TATA-box	TATA	1590	4	-	Arabidopsis thaliana	core promoter element around -30 of transcription start
LcWRKY8	TATA-box	TATA	1595	4	-	Arabidopsis thaliana	core promoter element around -30 of transcription start
LcWRKY8	TATA-box	ATTATA	1690	6	+	Brassica napus	core promoter element around -30 of transcription start
LcWRKY8	TATA-box	TATAA	1691	5	-	Arabidopsis thaliana	core promoter element around -30 of transcription start
LcWRKY8	TATA-box	TATA	1692	4	-	Arabidopsis thaliana	core promoter element around -30 of transcription start
LcWRKY8	TATA-box	TATAAAA	1983	7	-	Pisum sativum	core promoter element around -30 of transcription start
LcWRKY8	TATA-box	TATAAA	1984	6	-	Helianthus annuus	core promoter element around -30 of transcription start
LcWRKY8	TATA-box	TATATAA	1985	7	-	Arabidopsis thaliana	core promoter element around -30 of transcription start
LcWRKY8	TATA-box	TATATA	1986	6	-	Arabidopsis thaliana	core promoter element around -30 of transcription start
LcWRKY8	TATA-box	ATATAT	1987	6	-	Brassica napus	core promoter element around -30 of transcription start
LcWRKY8	TATA-box	TATA	1988	4	-	Arabidopsis thaliana	core promoter element around -30 of transcription start
LcWRKY8	TATA-box	TATACA	1992	6	-	Helianthus annuus	core promoter element around -30 of transcription start
LcWRKY8	TATA-box	TATATA	1994	6	-	Arabidopsis thaliana	core promoter element around -30 of transcription start
LcWRKY8	TATA-box	ATATAT	1995	6	-	Brassica napus	core promoter element around -30 of transcription start
LcWRKY8	TATA-box	TATA	1996	4	-	Arabidopsis thaliana	core promoter element around -30 of transcription start
LcWRKY8	W box	TTGACC	491	6	-	Arabidopsis thaliana
LcWRKY8	TCA	TCATCTTCAT	546	9	+	Pisum sativum
LcWRKY8	AT~TATA-box	TATATA	40	6	+	Arabidopsis thaliana
LcWRKY8	AT~TATA-box	TATATA	183	6	+	Arabidopsis thaliana
LcWRKY8	AT~TATA-box	TATATA	942	6	+	Arabidopsis thaliana
LcWRKY8	AT~TATA-box	TATATA	953	6	+	Arabidopsis thaliana
LcWRKY8	AT~TATA-box	TATATA	966	6	+	Arabidopsis thaliana
LcWRKY8	AT~TATA-box	TATATA	1588	6	-	Arabidopsis thaliana
LcWRKY8	AT~TATA-box	TATATAAA	1984	8	-	Arabidopsis thaliana
LcWRKY8	AT~TATA-box	TATATA	1986	6	-	Arabidopsis thaliana
LcWRKY8	AT~TATA-box	TATATA	1994	6	-	Arabidopsis thaliana
LcWRKY8		motif_sequence	328	4	-	organism	short_function
LcWRKY8		motif_sequence	529	4	-	organism	short_function
LcWRKY8		motif_sequence	548	4	+	organism	short_function
LcWRKY8		motif_sequence	989	4	+	organism	short_function
LcWRKY8		motif_sequence	1308	4	-	organism	short_function
LcWRKY8		motif_sequence	1448	4	-	organism	short_function
LcWRKY8		motif_sequence	1525	4	-	organism	short_function
LcWRKY8		motif_sequence	1683	4	-	organism	short_function
LcWRKY8		motif_sequence	1970	4	+	organism	short_function
LcWRKY8	TC-rich repeats	GTTTTCTTAC	1191	9	-	Nicotiana tabacum	cis-acting element involved in defense and stress responsiveness
LcWRKY8	Unnamed__1	CGTGG	535	5	-	Zea mays
LcWRKY8	Unnamed__1	GCCACGTGGC	1709	9	-	Petunia sp.
LcWRKY8	Unnamed__1	CGTGG	1710	5	-	Zea mays
LcWRKY8	Unnamed__1	CGTGG	1713	5	+	Zea mays
LcWRKY8	ABRE	ACGTG	386	5	+	Arabidopsis thaliana	cis-acting element involved in the abscisic acid responsiveness
LcWRKY8	ABRE	GACACGTGGC	534	9	-	Triticum aestivum	cis-acting element involved in the abscisic acid responsiveness
LcWRKY8	ABRE	CACGTG	536	6	+	Arabidopsis thaliana	cis-acting element involved in the abscisic acid responsiveness
LcWRKY8	ABRE	ACGTG	537	5	+	Arabidopsis thaliana	cis-acting element involved in the abscisic acid responsiveness
LcWRKY8	ABRE	CACGTG	1711	6	-	Arabidopsis thaliana	cis-acting element involved in the abscisic acid responsiveness
LcWRKY8	ABRE	ACGTG	1712	5	+	Arabidopsis thaliana	cis-acting element involved in the abscisic acid responsiveness
LcWRKY8	GT1-motif	GGTTAAT	1281	7	-	Avena sativa	light responsive element
LcWRKY8	GT1-motif	GGTTAA	1282	6	-	Arabidopsis thaliana	light responsive element
LcWRKY8	CAAT-box	CAAT	23	4	-	Nicotiana glutinosa
LcWRKY8	CAAT-box	CAAAT	55	5	-	Pisum sativum	common cis-acting element in promoter and enhancer regions
LcWRKY8	CAAT-box	CAAAT	98	5	-	Pisum sativum	common cis-acting element in promoter and enhancer regions
LcWRKY8	CAAT-box	CAAAT	171	5	+	Pisum sativum	common cis-acting element in promoter and enhancer regions
LcWRKY8	CAAT-box	CAAAT	191	5	-	Pisum sativum	common cis-acting element in promoter and enhancer regions
LcWRKY8	CAAT-box	CAAAT	218	5	+	Pisum sativum	common cis-acting element in promoter and enhancer regions
LcWRKY8	CAAT-box	CAAT	224	4	-	Nicotiana glutinosa
LcWRKY8	CAAT-box	CAAT	246	4	+	Nicotiana glutinosa
LcWRKY8	CAAT-box	CCAAT	265	5	-	Arabidopsis thaliana	common cis-acting element in promoter and enhancer regions
LcWRKY8	CAAT-box	CAAT	316	4	+	Nicotiana glutinosa
LcWRKY8	CAAT-box	CAAAT	341	5	-	Pisum sativum	common cis-acting element in promoter and enhancer regions
LcWRKY8	CAAT-box	CAAAT	405	5	-	Pisum sativum	common cis-acting element in promoter and enhancer regions
LcWRKY8	CAAT-box	CAAT	429	4	+	Nicotiana glutinosa
LcWRKY8	CAAT-box	CAAAT	468	5	+	Pisum sativum	common cis-acting element in promoter and enhancer regions
LcWRKY8	CAAT-box	CAAT	501	4	-	Nicotiana glutinosa
LcWRKY8	CAAT-box	CCAAT	601	5	-	Arabidopsis thaliana	common cis-acting element in promoter and enhancer regions
LcWRKY8	CAAT-box	CAAAT	760	5	-	Pisum sativum	common cis-acting element in promoter and enhancer regions
LcWRKY8	CAAT-box	CAAT	819	4	-	Nicotiana glutinosa
LcWRKY8	CAAT-box	CAAT	889	4	+	Nicotiana glutinosa
LcWRKY8	CAAT-box	CAAT	931	4	-	Nicotiana glutinosa
LcWRKY8	CAAT-box	CAAAT	986	5	+	Pisum sativum	common cis-acting element in promoter and enhancer regions
LcWRKY8	CAAT-box	CAAT	1013	4	+	Nicotiana glutinosa
LcWRKY8	CAAT-box	CAAT	1027	4	+	Nicotiana glutinosa
LcWRKY8	CAAT-box	CCAAT	1105	5	-	Arabidopsis thaliana	common cis-acting element in promoter and enhancer regions
LcWRKY8	CAAT-box	CAAT	1229	4	-	Nicotiana glutinosa
LcWRKY8	CAAT-box	CAAT	1345	4	-	Nicotiana glutinosa
LcWRKY8	CAAT-box	CAAT	1360	4	-	Nicotiana glutinosa
LcWRKY8	CAAT-box	CAAAT	1486	5	+	Pisum sativum	common cis-acting element in promoter and enhancer regions
LcWRKY8	CAAT-box	CAAT	1497	4	-	Nicotiana glutinosa
LcWRKY8	CAAT-box	CAAT	1537	4	-	Nicotiana glutinosa
LcWRKY8	CAAT-box	CCAAT	1542	5	-	Arabidopsis thaliana	common cis-acting element in promoter and enhancer regions
LcWRKY8	CAAT-box	CAAAT	1547	5	-	Pisum sativum	common cis-acting element in promoter and enhancer regions
LcWRKY8	CAAT-box	CCAAT	1627	5	-	Arabidopsis thaliana	common cis-acting element in promoter and enhancer regions
LcWRKY8	CAAT-box	CCAAT	1736	5	-	Arabidopsis thaliana	common cis-acting element in promoter and enhancer regions
LcWRKY8	Box 4	ATTAAT	85	6	+	Petroselinum crispum	part of a conserved DNA module involved in light responsiveness
LcWRKY8	Box 4	ATTAAT	140	6	+	Petroselinum crispum	part of a conserved DNA module involved in light responsiveness
LcWRKY8	Box 4	ATTAAT	261	6	+	Petroselinum crispum	part of a conserved DNA module involved in light responsiveness
LcWRKY8	Box 4	ATTAAT	356	6	+	Petroselinum crispum	part of a conserved DNA module involved in light responsiveness
LcWRKY8	Box 4	ATTAAT	1518	6	-	Petroselinum crispum	part of a conserved DNA module involved in light responsiveness
LcWRKY8	ERE	ATTTTAAA	17	8	-	Nicotiana glutinos
LcWRKY8	ERE	ATTTTAAA	46	8	+	Nicotiana glutinos
LcWRKY8	ERE	ATTTTAAA	620	8	-	Nicotiana glutinos
LcWRKY8	TATA	TATAAAAT	1236	8	-	Arabidopsis thaliana
LcWRKY8	Unnamed__2	AACCTAACCT	1436	9	-	Petroselinum hortense
LcWRKY8	Unnamed__16	GCTGCCCGTC	1856	9	+	Zea mays
LcWRKY8	3-AF1 binding site	TAAGAGAGGAA	1756	10	+	Solanum tuberosum	light responsive element
LcWRKY8	AAGAA-motif	gGTAAAGAAA	62	9	+	Avena sativa
LcWRKY8	AAGAA-motif	GAAAGAA	1262	7	+	Avena sativa
LcWRKY8	AAGAA-motif	GAAAGAA	1601	7	+	Avena sativa
LcWRKY8	AAGAA-motif	gGTAAAGAAA	1740	9	+	Avena sativa
LcWRKY8	Myb	TAACTG	1330	6	-	Arabidopsis thaliana
LcWRKY8	Myb-binding site	CAACAG	636	6	-	Nicotiana tabacum
LcWRKY8	Unnamed__4	CTCC	91	4	-	Petroselinum hortense
LcWRKY8	Unnamed__4	CTCC	512	4	-	Petroselinum hortense
LcWRKY8	Unnamed__4	CTCC	557	4	+	Petroselinum hortense
LcWRKY8	Unnamed__4	CTCC	1463	4	-	Petroselinum hortense
LcWRKY8	Unnamed__4	CTCC	1525	4	-	Petroselinum hortense
LcWRKY8	Unnamed__4	CTCC	1665	4	-	Petroselinum hortense
LcWRKY8	Unnamed__4	CTCC	1680	4	-	Petroselinum hortense
LcWRKY8	Unnamed__4	CTCC	1683	4	-	Petroselinum hortense
LcWRKY8	Unnamed__4	CTCC	1769	4	-	Petroselinum hortense
LcWRKY8	AE-box	AGAAACAA	1265	8	+	Arabidopsis thaliana	part of a module for light response
LcWRKY8	RY-element	CATGCATG	1287	8	-	Helianthus annuus	cis-acting regulatory element involved in seed-specific regulation
LcWRKY8	TCT-motif	TCTTAC	730	6	+	Arabidopsis thaliana	part of a light responsive element
LcWRKY8	TCT-motif	TCTTAC	1755	6	-	Arabidopsis thaliana	part of a light responsive element
LcWRKY8	CCGTCC-box	CCGTCC	1814	6	+	Petroselinum hortense
LcWRKY8	CCGTCC motif	CCGTCC	1814	6	+	Nicotiana tabacum
LcWRKY8	A-box	CCGTCC	1814	6	+	Petroselinum crispum	cis-acting regulatory element
LcWRKY8	MYB-like sequence	TAACCA	482	6	-	Arabidopsis thaliana
LcWRKY8	MYB-like sequence	TAACCA	1283	6	+	Arabidopsis thaliana
LcWRKY8	MYB	TAACCA	482	6	-	Arabidopsis thaliana
LcWRKY8	MYB	CAACAG	636	6	-	Arabidopsis thaliana
LcWRKY8	MYB	CAACCA	763	6	-	Arabidopsis thaliana
LcWRKY8	MYB	TAACCA	1283	6	+	Arabidopsis thaliana
LcWRKY8	ABRE2	CCACGTGG	1710	8	-	Zea mays
LcWRKY8	G-Box	CACGTT	385	6	-	Pisum sativum	cis-acting regulatory element involved in light responsiveness
LcWRKY8	G-Box	CACGTG	536	6	+	Pisum sativum	cis-acting regulatory element involved in light responsiveness
LcWRKY8	G-Box	CACGTG	1711	6	-	Pisum sativum	cis-acting regulatory element involved in light responsiveness
LcWRKY8	WRE3	CCACCT	804	6	-	Pisum sativum
LcWRKY8	WRE3	CCACCT	1775	6	+	Pisum sativum
LcWRKY8	Box II	CCACGTGGC	1709	9	-	Petroselinum crispum	part of a light responsive element
LcWRKY8	STRE	AGGGG	1304	5	+	Arabidopsis thaliana
LcWRKY8	STRE	AGGGG	1728	5	+	Arabidopsis thaliana
LcWRKY8	STRE	AGGGG	1915	5	-	Arabidopsis thaliana
LcWRKY8	G-box	GCCACGTGGA	534	9	-	Arabidopsis thaliana	cis-acting regulatory element involved in light responsiveness
LcWRKY8	G-box	CACGTG	536	6	+	Arabidopsis thaliana	cis-acting regulatory element involved in light responsiveness
LcWRKY8	G-box	TCCACGTGGCATT	1706	12	-	Arabidopsis thaliana	cis-acting regulatory element involved in light responsiveness
LcWRKY8	G-box	GCCACGTGGA	1709	10	+	Arabidopsis thaliana	cis-acting regulatory element involved in light responsiveness
LcWRKY8	G-box	CACGTG	1711	6	-	Arabidopsis thaliana	cis-acting regulatory element involved in light responsiveness
LcWRKY9	Myb	CAACTG	486	6	-	Arabidopsis thaliana
LcWRKY9	AAGAA-motif	GAAAGAA	592	7	+	Avena sativa
LcWRKY9	AAGAA-motif	GAAAGAA	596	7	+	Avena sativa
LcWRKY9	MYC	CATTTG	853	6	+	Arabidopsis thaliana
LcWRKY9	MYC	CATTTG	990	6	-	Arabidopsis thaliana
LcWRKY9	MYC	CATGTG	1147	6	-	Arabidopsis thaliana
LcWRKY9	MYC	CATTTG	1713	6	-	Arabidopsis thaliana
LcWRKY9	MYC	CATTTG	1724	6	-	Arabidopsis thaliana
LcWRKY9	MYC	CATTTG	1752	6	+	Arabidopsis thaliana
LcWRKY9	MYC	CATTTG	1856	6	+	Arabidopsis thaliana
LcWRKY9	MYC	CATGTG	1902	6	-	Arabidopsis thaliana
LcWRKY9	ABRE3a	TACGTG	524	6	-	Zea mays
LcWRKY9	ABRE3a	TACGTG	1109	6	-	Zea mays
LcWRKY9	MSA-like	(T/C)C(T/C)AACGG(T/C)(T/C)A	1300	8.5	-	Catharanthus roseus	cis-acting element involved in cell cycle regulation
LcWRKY9	Unnamed__4	CTCC	458	4	-	Petroselinum hortense
LcWRKY9	Unnamed__4	CTCC	510	4	-	Petroselinum hortense
LcWRKY9	Unnamed__4	CTCC	621	4	-	Petroselinum hortense
LcWRKY9	Unnamed__4	CTCC	946	4	+	Petroselinum hortense
LcWRKY9	Unnamed__4	CTCC	1360	4	+	Petroselinum hortense
LcWRKY9	Unnamed__4	CTCC	1502	4	+	Petroselinum hortense
LcWRKY9	Unnamed__4	CTCC	1671	4	-	Petroselinum hortense
LcWRKY9	ABRE4	CACGTA	524	6	+	Zea mays
LcWRKY9	ABRE4	CACGTA	1109	6	+	Zea mays
LcWRKY9	G-box	TACGTG	524	6	-	Arabidopsis thaliana	cis-acting regulatory element involved in light responsiveness
LcWRKY9	G-box	CACGTC	1078	6	-	Zea mays	cis-acting regulatory element involved in light responsiveness
LcWRKY9	G-box	TACGTG	1109	6	-	Arabidopsis thaliana	cis-acting regulatory element involved in light responsiveness
LcWRKY9	STRE	AGGGG	310	5	-	Arabidopsis thaliana
LcWRKY9	ARE	AAACCA	45	6	-	Zea mays	cis-acting regulatory element essential for the anaerobic induction
LcWRKY9	ARE	AAACCA	409	6	-	Zea mays	cis-acting regulatory element essential for the anaerobic induction
LcWRKY9	ARE	AAACCA	721	6	-	Zea mays	cis-acting regulatory element essential for the anaerobic induction
LcWRKY9	ARE	AAACCA	963	6	-	Zea mays	cis-acting regulatory element essential for the anaerobic induction
LcWRKY9	ARE	AAACCA	1249	6	+	Zea mays	cis-acting regulatory element essential for the anaerobic induction
LcWRKY9	ARE	AAACCA	1308	6	-	Zea mays	cis-acting regulatory element essential for the anaerobic induction
LcWRKY9	ARE	AAACCA	1322	6	-	Zea mays	cis-acting regulatory element essential for the anaerobic induction
LcWRKY9	ARE	AAACCA	1407	6	+	Zea mays	cis-acting regulatory element essential for the anaerobic induction
LcWRKY9	ARE	AAACCA	1549	6	+	Zea mays	cis-acting regulatory element essential for the anaerobic induction
LcWRKY9	ARE	AAACCA	1651	6	+	Zea mays	cis-acting regulatory element essential for the anaerobic induction
LcWRKY9	ARE	AAACCA	1709	6	+	Zea mays	cis-acting regulatory element essential for the anaerobic induction
LcWRKY9	TCCC-motif	TCTCCCT	508	7	-	Spinacia oleracea	part of a light responsive element
LcWRKY9	WRE3	CCACCT	391	6	+	Pisum sativum
LcWRKY9	AE-box	AGAAACAA	124	8	+	Arabidopsis thaliana	part of a module for light response
LcWRKY9	AE-box	AGAAACTT	197	8	-	Arabidopsis thaliana	part of a module for light response
LcWRKY9	CGTCA-motif	CGTCA	1077	5	-	Hordeum vulgare	cis-acting regulatory element involved in the MeJA-responsiveness
LcWRKY9	as-1	TGACG	1077	5	+	Arabidopsis thaliana
LcWRKY9	TCA	TCATCTTCAT	162	9	-	Pisum sativum
LcWRKY9	I-box	ccttatcct	842	9	+	Arabidopsis thaliana	part of a light responsive element
LcWRKY9	TATA-box	TATTTAAA	401	8	+	Arabidopsis thaliana	core promoter element around -30 of transcription start
LcWRKY9	TATA-box	TATA	835	4	+	Arabidopsis thaliana	core promoter element around -30 of transcription start
LcWRKY9	TATA-box	ATTATA	933	6	+	Brassica napus	core promoter element around -30 of transcription start
LcWRKY9	TATA-box	TATAA	934	5	-	Arabidopsis thaliana	core promoter element around -30 of transcription start
LcWRKY9	TATA-box	TATA	935	4	+	Arabidopsis thaliana	core promoter element around -30 of transcription start
LcWRKY9	TATA-box	TATA	955	4	+	Arabidopsis thaliana	core promoter element around -30 of transcription start
LcWRKY9	TATA-box	ATTATA	972	6	+	Brassica napus	core promoter element around -30 of transcription start
LcWRKY9	TATA-box	TATAA	973	5	-	Arabidopsis thaliana	core promoter element around -30 of transcription start
LcWRKY9	TATA-box	TATA	974	4	+	Arabidopsis thaliana	core promoter element around -30 of transcription start
LcWRKY9	TATA-box	ATATAA	1132	6	+	Brassica oleracea	core promoter element around -30 of transcription start
LcWRKY9	TATA-box	TATA	1133	4	-	Arabidopsis thaliana	core promoter element around -30 of transcription start
LcWRKY9	TATA-box	TATAA	1341	5	-	Arabidopsis thaliana	core promoter element around -30 of transcription start
LcWRKY9	TATA-box	TATA	1342	4	-	Arabidopsis thaliana	core promoter element around -30 of transcription start
LcWRKY9	W box	TTGACC	1787	6	-	Arabidopsis thaliana
LcWRKY9	W box	TTGACC	1883	6	+	Arabidopsis thaliana
LcWRKY9	GT1-motif	GGTTAA	1003	6	-	Arabidopsis thaliana	light responsive element
LcWRKY9	GT1-motif	GCGGTAATT	1910	9	-	Oryza sativa	light responsive element
LcWRKY9	CAAT-box	CAAAT	454	5	-	Pisum sativum	common cis-acting element in promoter and enhancer regions
LcWRKY9	CAAT-box	CAAT	571	4	-	Nicotiana glutinosa
LcWRKY9	CAAT-box	CAAT	576	4	-	Nicotiana glutinosa
LcWRKY9	CAAT-box	CAAT	603	4	-	Nicotiana glutinosa
LcWRKY9	CAAT-box	CAAT	608	4	-	Nicotiana glutinosa
LcWRKY9	CAAT-box	CAAT	613	4	-	Nicotiana glutinosa
LcWRKY9	CAAT-box	CCAAT	618	5	-	Arabidopsis thaliana	common cis-acting element in promoter and enhancer regions
LcWRKY9	CAAT-box	CAAT	637	4	-	Nicotiana glutinosa
LcWRKY9	CAAT-box	CAAAT	707	5	-	Pisum sativum	common cis-acting element in promoter and enhancer regions
LcWRKY9	CAAT-box	CAAAT	854	5	-	Pisum sativum	common cis-acting element in promoter and enhancer regions
LcWRKY9	CAAT-box	CAAAT	873	5	+	Pisum sativum	common cis-acting element in promoter and enhancer regions
LcWRKY9	CAAT-box	CCAAT	961	5	-	Arabidopsis thaliana	common cis-acting element in promoter and enhancer regions
LcWRKY9	CAAT-box	CAAT	970	4	+	Nicotiana glutinosa
LcWRKY9	CAAT-box	CAAAT	990	5	+	Pisum sativum	common cis-acting element in promoter and enhancer regions
LcWRKY9	CAAT-box	CAAT	1074	4	+	Nicotiana glutinosa
LcWRKY9	CAAT-box	CAAT	1099	4	-	Nicotiana glutinosa
LcWRKY9	CAAT-box	CAAAT	1121	5	+	Pisum sativum	common cis-acting element in promoter and enhancer regions
LcWRKY9	CAAT-box	CAAT	1142	4	+	Nicotiana glutinosa
LcWRKY9	CAAT-box	CAAT	1186	4	-	Nicotiana glutinosa
LcWRKY9	CAAT-box	CAAT	1245	4	-	Nicotiana glutinosa
LcWRKY9	CAAT-box	CCAAT	1252	5	+	Arabidopsis thaliana	common cis-acting element in promoter and enhancer regions
LcWRKY9	CAAT-box	CAAT	1253	4	+	Nicotiana glutinosa
LcWRKY9	CAAT-box	CAAAT	1363	5	+	Pisum sativum	common cis-acting element in promoter and enhancer regions
LcWRKY9	CAAT-box	CAAAT	1471	5	-	Pisum sativum	common cis-acting element in promoter and enhancer regions
LcWRKY9	CAAT-box	CAAAT	1489	5	-	Pisum sativum	common cis-acting element in promoter and enhancer regions
LcWRKY9	CAAT-box	CAAAT	1505	5	+	Pisum sativum	common cis-acting element in promoter and enhancer regions
LcWRKY9	CAAT-box	CAAAT	1613	5	-	Pisum sativum	common cis-acting element in promoter and enhancer regions
LcWRKY9	CAAT-box	CAAAT	1713	5	+	Pisum sativum	common cis-acting element in promoter and enhancer regions
LcWRKY9	CAAT-box	CAAAT	1724	5	+	Pisum sativum	common cis-acting element in promoter and enhancer regions
LcWRKY9	CAAT-box	CAAAT	1753	5	-	Pisum sativum	common cis-acting element in promoter and enhancer regions
LcWRKY9	CAAT-box	CAAAT	1767	5	-	Pisum sativum	common cis-acting element in promoter and enhancer regions
LcWRKY9	CAAT-box	CAAT	1790	4	+	Nicotiana glutinosa
LcWRKY9	CAAT-box	CCAAT	1805	5	+	Arabidopsis thaliana	common cis-acting element in promoter and enhancer regions
LcWRKY9	CAAT-box	CAAT	1806	4	+	Nicotiana glutinosa
LcWRKY9	CAAT-box	CAAAT	1857	5	-	Pisum sativum	common cis-acting element in promoter and enhancer regions
LcWRKY9	CAAT-box	CCAAT	1908	5	+	Arabidopsis thaliana	common cis-acting element in promoter and enhancer regions
LcWRKY9	CAAT-box	CAAT	1909	4	+	Nicotiana glutinosa
LcWRKY9	CAAT-box	CCAAT	1948	5	+	Arabidopsis thaliana	common cis-acting element in promoter and enhancer regions
LcWRKY9	CAAT-box	CAAT	1949	4	+	Nicotiana glutinosa
LcWRKY9	CAAT-box	CCAAT	1967	5	-	Arabidopsis thaliana	common cis-acting element in promoter and enhancer regions
LcWRKY9	CAAT-box	CAAT	1982	4	+	Nicotiana glutinosa
LcWRKY9	CAAT-box	CAAAT	1984	5	-	Pisum sativum	common cis-acting element in promoter and enhancer regions
LcWRKY9	GATA-motif	AAGGATAAGG	842	9	-	Solanum tuberosum	part of a light responsive element
LcWRKY9	WUN-motif	AAATTTCTT	1364	9	+	Nicotiana glutinosa
LcWRKY9	WUN-motif	AAATTTCTT	1506	9	+	Nicotiana glutinosa
LcWRKY9	MBS	CAACTG	486	6	-	Arabidopsis thaliana	MYB binding site involved in drought-inducibility
LcWRKY9	ABRE	ACGTG	524	5	-	Arabidopsis thaliana	cis-acting element involved in the abscisic acid responsiveness
LcWRKY9	ABRE	ACGTG	1079	5	+	Arabidopsis thaliana	cis-acting element involved in the abscisic acid responsiveness
LcWRKY9	ABRE	ACGTG	1109	5	-	Arabidopsis thaliana	cis-acting element involved in the abscisic acid responsiveness
LcWRKY9	ERE	ATTTTAAA	565	8	-	Nicotiana glutinos
LcWRKY9	ERE	ATTTTAAA	1328	8	-	Nicotiana glutinos
LcWRKY9	TGACG-motif	TGACG	1077	5	+	Hordeum vulgare	cis-acting regulatory element involved in the MeJA-responsiveness
LcWRKY9	Unnamed__1	CGTGG	1108	5	-	Zea mays
LcWRKY9		motif_sequence	34	4	-	organism	short_function
LcWRKY9		motif_sequence	148	4	-	organism	short_function
LcWRKY9		motif_sequence	296	4	-	organism	short_function
LcWRKY9		motif_sequence	504	4	-	organism	short_function
LcWRKY9		motif_sequence	510	4	-	organism	short_function
LcWRKY9		motif_sequence	1382	4	+	organism	short_function
LcWRKY9		motif_sequence	1524	4	+	organism	short_function
LcWRKY9		motif_sequence	1847	4	-	organism	short_function
LcWRKY9		motif_sequence	1901	4	-	organism	short_function
LcWRKY10	AuxRR-core	GGTCCAT	828	7	+	Nicotiana tabacum	cis-acting regulatory element involved in auxin responsiveness
LcWRKY10	Unnamed__1	CGTGG	483	5	+	Zea mays
LcWRKY10	Unnamed__1	CGTGG	1598	5	+	Zea mays
LcWRKY10		motif_sequence	35	4	-	organism	short_function
LcWRKY10		motif_sequence	448	4	+	organism	short_function
LcWRKY10		motif_sequence	597	4	+	organism	short_function
LcWRKY10		motif_sequence	742	4	-	organism	short_function
LcWRKY10		motif_sequence	905	4	-	organism	short_function
LcWRKY10		motif_sequence	1157	4	-	organism	short_function
LcWRKY10		motif_sequence	1308	4	+	organism	short_function
LcWRKY10		motif_sequence	1429	4	-	organism	short_function
LcWRKY10		motif_sequence	1541	4	-	organism	short_function
LcWRKY10		motif_sequence	1697	4	-	organism	short_function
LcWRKY10		motif_sequence	1708	4	-	organism	short_function
LcWRKY10		motif_sequence	1771	4	+	organism	short_function
LcWRKY10		motif_sequence	1845	4	+	organism	short_function
LcWRKY10		motif_sequence	1877	4	+	organism	short_function
LcWRKY10	AT~TATA-box	TATATA	608	6	+	Arabidopsis thaliana
LcWRKY10	AT~TATA-box	TATATA	610	6	+	Arabidopsis thaliana
LcWRKY10	TC-rich repeats	ATTCTCTAAC	215	9	-	Nicotiana tabacum	cis-acting element involved in defense and stress responsiveness
LcWRKY10	TC-rich repeats	GTTTTCTTAC	1355	9	-	Nicotiana tabacum	cis-acting element involved in defense and stress responsiveness
LcWRKY10	GT1-motif	GGTTAA	706	6	+	Arabidopsis thaliana	light responsive element
LcWRKY10	CAAT-box	CAAT	2	4	+	Nicotiana glutinosa
LcWRKY10	CAAT-box	CAAT	23	4	+	Nicotiana glutinosa
LcWRKY10	CAAT-box	CAAAT	45	5	+	Pisum sativum	common cis-acting element in promoter and enhancer regions
LcWRKY10	CAAT-box	CAAAT	143	5	+	Pisum sativum	common cis-acting element in promoter and enhancer regions
LcWRKY10	CAAT-box	CAAT	228	4	-	Nicotiana glutinosa
LcWRKY10	CAAT-box	CAAT	296	4	+	Nicotiana glutinosa
LcWRKY10	CAAT-box	CAAT	365	4	+	Nicotiana glutinosa
LcWRKY10	CAAT-box	CAAT	478	4	+	Nicotiana glutinosa
LcWRKY10	CAAT-box	CAAAT	680	5	-	Pisum sativum	common cis-acting element in promoter and enhancer regions
LcWRKY10	CAAT-box	CAAT	785	4	+	Nicotiana glutinosa
LcWRKY10	CAAT-box	CAAAT	808	5	-	Pisum sativum	common cis-acting element in promoter and enhancer regions
LcWRKY10	CAAT-box	CAAT	851	4	-	Nicotiana glutinosa
LcWRKY10	CAAT-box	CAAAT	863	5	+	Pisum sativum	common cis-acting element in promoter and enhancer regions
LcWRKY10	CAAT-box	CCAAT	866	5	-	Arabidopsis thaliana	common cis-acting element in promoter and enhancer regions
LcWRKY10	CAAT-box	CAAT	892	4	-	Nicotiana glutinosa
LcWRKY10	CAAT-box	CAAT	901	4	+	Nicotiana glutinosa
LcWRKY10	CAAT-box	CAAAT	951	5	-	Pisum sativum	common cis-acting element in promoter and enhancer regions
LcWRKY10	CAAT-box	CAAAT	983	5	-	Pisum sativum	common cis-acting element in promoter and enhancer regions
LcWRKY10	CAAT-box	CCCAATTT	1015	8	+	Arabidopsis thaliana	common cis-acting element in promoter and enhancer regions
LcWRKY10	CAAT-box	CCAAT	1016	5	+	Arabidopsis thaliana	common cis-acting element in promoter and enhancer regions
LcWRKY10	CAAT-box	CAAT	1017	4	+	Nicotiana glutinosa
LcWRKY10	CAAT-box	CAAAT	1033	5	-	Pisum sativum	common cis-acting element in promoter and enhancer regions
LcWRKY10	CAAT-box	CAAT	1047	4	+	Nicotiana glutinosa
LcWRKY10	CAAT-box	CAAAT	1056	5	-	Pisum sativum	common cis-acting element in promoter and enhancer regions
LcWRKY10	CAAT-box	CAAAT	1071	5	+	Pisum sativum	common cis-acting element in promoter and enhancer regions
LcWRKY10	CAAT-box	CAAAT	1126	5	-	Pisum sativum	common cis-acting element in promoter and enhancer regions
LcWRKY10	CAAT-box	CAAAT	1236	5	+	Pisum sativum	common cis-acting element in promoter and enhancer regions
LcWRKY10	CAAT-box	CAAAT	1243	5	+	Pisum sativum	common cis-acting element in promoter and enhancer regions
LcWRKY10	CAAT-box	CAAAT	1342	5	+	Pisum sativum	common cis-acting element in promoter and enhancer regions
LcWRKY10	CAAT-box	CAAAT	1396	5	-	Pisum sativum	common cis-acting element in promoter and enhancer regions
LcWRKY10	CAAT-box	CAAT	1458	4	+	Nicotiana glutinosa
LcWRKY10	CAAT-box	CAAAT	1511	5	+	Pisum sativum	common cis-acting element in promoter and enhancer regions
LcWRKY10	CAAT-box	CAAT	1516	4	-	Nicotiana glutinosa
LcWRKY10	CAAT-box	CAAT	1566	4	-	Nicotiana glutinosa
LcWRKY10	CAAT-box	CAAT	1614	4	-	Nicotiana glutinosa
LcWRKY10	CAAT-box	CAAT	1625	4	-	Nicotiana glutinosa
LcWRKY10	CAAT-box	CCAAT	1780	5	+	Arabidopsis thaliana	common cis-acting element in promoter and enhancer regions
LcWRKY10	CAAT-box	CAAT	1781	4	+	Nicotiana glutinosa
LcWRKY10	CAAT-box	CCCAATTT	1865	8	+	Arabidopsis thaliana	common cis-acting element in promoter and enhancer regions
LcWRKY10	CAAT-box	CCAAT	1866	5	+	Arabidopsis thaliana	common cis-acting element in promoter and enhancer regions
LcWRKY10	CAAT-box	CAAT	1867	4	+	Nicotiana glutinosa
LcWRKY10	CAAT-box	CAAT	1930	4	+	Nicotiana glutinosa
LcWRKY10	CAAT-box	CAAT	1935	4	+	Nicotiana glutinosa
LcWRKY10	CAAT-box	CCCAATTT	1946	8	+	Arabidopsis thaliana	common cis-acting element in promoter and enhancer regions
LcWRKY10	CAAT-box	CCAAT	1947	5	+	Arabidopsis thaliana	common cis-acting element in promoter and enhancer regions
LcWRKY10	CAAT-box	CAAT	1948	4	+	Nicotiana glutinosa
LcWRKY10	CAAT-box	CAAT	1962	4	+	Nicotiana glutinosa
LcWRKY10	ABRE	ACGTG	482	5	+	Arabidopsis thaliana	cis-acting element involved in the abscisic acid responsiveness
LcWRKY10	ABRE	CACGTG	791	6	+	Arabidopsis thaliana	cis-acting element involved in the abscisic acid responsiveness
LcWRKY10	ABRE	ACGTG	792	5	+	Arabidopsis thaliana	cis-acting element involved in the abscisic acid responsiveness
LcWRKY10	ABRE	ACGTG	1414	5	+	Arabidopsis thaliana	cis-acting element involved in the abscisic acid responsiveness
LcWRKY10	ABRE	CACGTG	1596	6	-	Arabidopsis thaliana	cis-acting element involved in the abscisic acid responsiveness
LcWRKY10	ABRE	ACGTG	1597	5	+	Arabidopsis thaliana	cis-acting element involved in the abscisic acid responsiveness
LcWRKY10	MBS	CAACTG	1883	6	-	Arabidopsis thaliana	MYB binding site involved in drought-inducibility
LcWRKY10	ERE	ATTTCATA	65	8	-	Nicotiana glutinos
LcWRKY10	Box 4	ATTAAT	78	6	+	Petroselinum crispum	part of a conserved DNA module involved in light responsiveness
LcWRKY10	Box 4	ATTAAT	109	6	+	Petroselinum crispum	part of a conserved DNA module involved in light responsiveness
LcWRKY10	Box 4	ATTAAT	116	6	+	Petroselinum crispum	part of a conserved DNA module involved in light responsiveness
LcWRKY10	Box 4	ATTAAT	847	6	+	Petroselinum crispum	part of a conserved DNA module involved in light responsiveness
LcWRKY10	TATA-box	TATA	292	4	+	Arabidopsis thaliana	core promoter element around -30 of transcription start
LcWRKY10	TATA-box	TATACA	306	6	-	Helianthus annuus	core promoter element around -30 of transcription start
LcWRKY10	TATA-box	TATA	308	4	+	Arabidopsis thaliana	core promoter element around -30 of transcription start
LcWRKY10	TATA-box	TATAAAA	369	7	-	Pisum sativum	core promoter element around -30 of transcription start
LcWRKY10	TATA-box	TATAAA	370	6	-	Helianthus annuus	core promoter element around -30 of transcription start
LcWRKY10	TATA-box	TATAA	371	5	-	Arabidopsis thaliana	core promoter element around -30 of transcription start
LcWRKY10	TATA-box	TATA	372	4	+	Arabidopsis thaliana	core promoter element around -30 of transcription start
LcWRKY10	TATA-box	TATATA	608	6	+	Arabidopsis thaliana	core promoter element around -30 of transcription start
LcWRKY10	TATA-box	ATATAT	609	6	+	Brassica napus	core promoter element around -30 of transcription start
LcWRKY10	TATA-box	TATATA	610	6	+	Arabidopsis thaliana	core promoter element around -30 of transcription start
LcWRKY10	TATA-box	TATA	612	4	+	Arabidopsis thaliana	core promoter element around -30 of transcription start
LcWRKY10	TATA-box	ATATAT	837	6	+	Brassica napus	core promoter element around -30 of transcription start
LcWRKY10	TATA-box	TATA	838	4	+	Arabidopsis thaliana	core promoter element around -30 of transcription start
LcWRKY10	TATA-box	TATA	1574	4	-	Arabidopsis thaliana	core promoter element around -30 of transcription start
LcWRKY10	TATA-box	TACAAAA	1801	7	-	Oryza sativa	core promoter element around -30 of transcription start
LcWRKY10	CAT-box	GCCACT	1986	6	+	Arabidopsis thaliana	cis-acting regulatory element related to meristem expression
LcWRKY10	circadian	CAAAGATATC	1628	9	-	Lycopersicon esculentum	cis-acting regulatory element involved in circadian control
LcWRKY10	W box	TTGACC	852	6	+	Arabidopsis thaliana
LcWRKY10	TCA	TCATCTTCAT	903	9	-	Pisum sativum
LcWRKY10	TCA	TCATCTTCAT	1427	9	-	Pisum sativum
LcWRKY10	AT-rich element	ATAGAAATCAA	1626	10	-	Glycine max	binding site of AT-rich DNA binding protein (ATBP-1)
LcWRKY10	O2-site	GATGACATGG	1855	9	-	Zea mays	cis-acting regulatory element involved in zein metabolism regulation
LcWRKY10	TCT-motif	TCTTAC	1355	6	-	Arabidopsis thaliana	part of a light responsive element
LcWRKY10	MYB-like sequence	TAACCA	957	6	+	Arabidopsis thaliana
LcWRKY10	MYB-like sequence	TAACCA	978	6	+	Arabidopsis thaliana
LcWRKY10	MYB-like sequence	TAACCA	1247	6	-	Arabidopsis thaliana
LcWRKY10	AE-box	AGAAACTT	1173	8	+	Arabidopsis thaliana	part of a module for light response
LcWRKY10	AE-box	AGAAACAA	1446	8	+	Arabidopsis thaliana	part of a module for light response
LcWRKY10	P-box	CCTTTTG	694	7	+	Oryza sativa	gibberellin-responsive element
LcWRKY10	P-box	CCTTTTG	1487	7	-	Oryza sativa	gibberellin-responsive element
LcWRKY10	MYB	CAACCA	196	6	+	Arabidopsis thaliana
LcWRKY10	MYB	CAACCA	334	6	+	Arabidopsis thaliana
LcWRKY10	MYB	TAACCA	957	6	+	Arabidopsis thaliana
LcWRKY10	MYB	TAACCA	978	6	+	Arabidopsis thaliana
LcWRKY10	MYB	TAACCA	1247	6	-	Arabidopsis thaliana
LcWRKY10	G-Box	CACGTG	791	6	+	Pisum sativum	cis-acting regulatory element involved in light responsiveness
LcWRKY10	G-Box	CACGTT	1413	6	-	Pisum sativum	cis-acting regulatory element involved in light responsiveness
LcWRKY10	G-Box	CACGTG	1596	6	-	Pisum sativum	cis-acting regulatory element involved in light responsiveness
LcWRKY10	TCCC-motif	TCTCCCT	598	7	+	Spinacia oleracea	part of a light responsive element
LcWRKY10	TCCC-motif	TCTCCCT	1846	7	+	Spinacia oleracea	part of a light responsive element
LcWRKY10	ARE	AAACCA	130	6	-	Zea mays	cis-acting regulatory element essential for the anaerobic induction
LcWRKY10	ARE	AAACCA	238	6	+	Zea mays	cis-acting regulatory element essential for the anaerobic induction
LcWRKY10	ARE	AAACCA	262	6	+	Zea mays	cis-acting regulatory element essential for the anaerobic induction
LcWRKY10	ARE	AAACCA	986	6	-	Zea mays	cis-acting regulatory element essential for the anaerobic induction
LcWRKY10	ARE	AAACCA	1167	6	+	Zea mays	cis-acting regulatory element essential for the anaerobic induction
LcWRKY10	ARE	AAACCA	1218	6	+	Zea mays	cis-acting regulatory element essential for the anaerobic induction
LcWRKY10	ARE	AAACCA	1225	6	+	Zea mays	cis-acting regulatory element essential for the anaerobic induction
LcWRKY10	ARE	AAACCA	1232	6	+	Zea mays	cis-acting regulatory element essential for the anaerobic induction
LcWRKY10	ARE	AAACCA	1273	6	-	Zea mays	cis-acting regulatory element essential for the anaerobic induction
LcWRKY10	ARE	AAACCA	1280	6	-	Zea mays	cis-acting regulatory element essential for the anaerobic induction
LcWRKY10	G-box	TACGTG	481	6	+	Arabidopsis thaliana	cis-acting regulatory element involved in light responsiveness
LcWRKY10	G-box	CACGTG	791	6	+	Arabidopsis thaliana	cis-acting regulatory element involved in light responsiveness
LcWRKY10	G-box	CACGTG	1596	6	-	Arabidopsis thaliana	cis-acting regulatory element involved in light responsiveness
LcWRKY10	WRE3	CCACCT	1184	6	-	Pisum sativum
LcWRKY10	ABRE4	CACGTA	481	6	-	Zea mays
LcWRKY10	AAGAA-motif	GAAAGAA	1763	7	-	Avena sativa
LcWRKY10	Myb	CAACTG	1883	6	-	Arabidopsis thaliana
LcWRKY10	3-AF1 binding site	TAAGAGAGGAA	320	10	+	Solanum tuberosum	light responsive element
LcWRKY10	3-AF1 binding site	TAAGAGAGGAA	1729	10	+	Solanum tuberosum	light responsive element
LcWRKY10	ABRE3a	TACGTG	481	6	+	Zea mays
LcWRKY10	MYC	CATTTG	143	6	-	Arabidopsis thaliana
LcWRKY10	MYC	CATGTG	453	6	+	Arabidopsis thaliana
LcWRKY10	MYC	CATGTG	723	6	+	Arabidopsis thaliana
LcWRKY10	MYC	CATTTG	982	6	+	Arabidopsis thaliana
LcWRKY10	MYC	CATTTG	1055	6	+	Arabidopsis thaliana
LcWRKY10	MYC	CATTTG	1243	6	-	Arabidopsis thaliana
LcWRKY10	Unnamed__4	CTCC	32	4	-	Petroselinum hortense
LcWRKY10	Unnamed__4	CTCC	35	4	-	Petroselinum hortense
LcWRKY10	Unnamed__4	CTCC	486	4	-	Petroselinum hortense
LcWRKY10	Unnamed__4	CTCC	599	4	+	Petroselinum hortense
LcWRKY10	Unnamed__4	CTCC	1013	4	+	Petroselinum hortense
LcWRKY10	Unnamed__4	CTCC	1847	4	+	Petroselinum hortense
LcWRKY10	Unnamed__4	CTCC	1873	4	+	Petroselinum hortense
LcWRKY10	Unnamed__4	CTCC	1888	4	-	Petroselinum hortense
LcWRKY10	Unnamed__4	CTCC	1902	4	+	Petroselinum hortense
LcWRKY11	TCT-motif	TCTTAC	1327	6	-	Arabidopsis thaliana	part of a light responsive element
LcWRKY11	TCT-motif	TCTTAC	1767	6	-	Arabidopsis thaliana	part of a light responsive element
LcWRKY11	MYB-like sequence	TAACCA	695	6	-	Arabidopsis thaliana
LcWRKY11	AE-box	AGAAACAA	1889	8	+	Arabidopsis thaliana	part of a module for light response
LcWRKY11	MYB recognition site	CCGTTG	27	6	-	Arabidopsis thaliana
LcWRKY11	Unnamed__6	taTAAATATct	675	10	+	Zea mays
LcWRKY11	Unnamed__6	taTAAATATct	699	10	+	Zea mays
LcWRKY11	Unnamed__6	taTAAATATct	1238	10	-	Zea mays
LcWRKY11	CGTCA-motif	CGTCA	830	5	+	Hordeum vulgare	cis-acting regulatory element involved in the MeJA-responsiveness
LcWRKY11	CGTCA-motif	CGTCA	1274	5	-	Hordeum vulgare	cis-acting regulatory element involved in the MeJA-responsiveness
LcWRKY11	MYB	TAACCA	695	6	-	Arabidopsis thaliana
LcWRKY11	MYB	CAACCA	725	6	+	Arabidopsis thaliana
LcWRKY11	MYB	CAACCA	833	6	+	Arabidopsis thaliana
LcWRKY11	MYB	CAACCA	1519	6	+	Arabidopsis thaliana
LcWRKY11	CCAAT-box	CAACGG	27	6	+	Hordeum vulgare	MYBHv1 binding site
LcWRKY11	ARE	AAACCA	688	6	-	Zea mays	cis-acting regulatory element essential for the anaerobic induction
LcWRKY11	STRE	AGGGG	1603	5	-	Arabidopsis thaliana
LcWRKY11	STRE	AGGGG	1897	5	+	Arabidopsis thaliana
LcWRKY11	MYC	CATTTG	516	6	+	Arabidopsis thaliana
LcWRKY11	MYC	CATTTG	811	6	-	Arabidopsis thaliana
LcWRKY11	MYC	CATTTG	1321	6	+	Arabidopsis thaliana
LcWRKY11	MYC	CATTTG	1335	6	-	Arabidopsis thaliana
LcWRKY11	MYC	CATGTG	1530	6	+	Arabidopsis thaliana
LcWRKY11	Unnamed__4	CTCC	1380	4	-	Petroselinum hortense
LcWRKY11	Unnamed__4	CTCC	1681	4	+	Petroselinum hortense
LcWRKY11	Unnamed__4	CTCC	1689	4	+	Petroselinum hortense
LcWRKY11	Unnamed__4	CTCC	1900	4	-	Petroselinum hortense
LcWRKY11		motif_sequence	232	4	-	organism	short_function
LcWRKY11		motif_sequence	720	4	+	organism	short_function
LcWRKY11		motif_sequence	780	4	-	organism	short_function
LcWRKY11		motif_sequence	906	4	-	organism	short_function
LcWRKY11		motif_sequence	966	4	+	organism	short_function
LcWRKY11		motif_sequence	1053	4	-	organism	short_function
LcWRKY11		motif_sequence	1202	4	-	organism	short_function
LcWRKY11		motif_sequence	1234	4	-	organism	short_function
LcWRKY11		motif_sequence	1380	4	-	organism	short_function
LcWRKY11		motif_sequence	1581	4	+	organism	short_function
LcWRKY11		motif_sequence	1718	4	+	organism	short_function
LcWRKY11		motif_sequence	1724	4	-	organism	short_function
LcWRKY11		motif_sequence	1752	4	-	organism	short_function
LcWRKY11		motif_sequence	1774	4	-	organism	short_function
LcWRKY11		motif_sequence	1900	4	-	organism	short_function
LcWRKY11		motif_sequence	1906	4	-	organism	short_function
LcWRKY11	AT~TATA-box	TATATA	155	6	+	Arabidopsis thaliana
LcWRKY11	AT~TATA-box	TATATA	157	6	+	Arabidopsis thaliana
LcWRKY11	AT~TATA-box	TATATA	635	6	+	Arabidopsis thaliana
LcWRKY11	AT~TATA-box	TATATAAA	642	8	-	Arabidopsis thaliana
LcWRKY11	AT~TATA-box	TATATA	644	6	+	Arabidopsis thaliana
LcWRKY11	AT~TATA-box	TATATA	681	6	+	Arabidopsis thaliana
LcWRKY11	AT~TATA-box	TATATA	927	6	+	Arabidopsis thaliana
LcWRKY11	AT~TATA-box	TATATA	929	6	+	Arabidopsis thaliana
LcWRKY11	AT~TATA-box	TATATA	979	6	+	Arabidopsis thaliana
LcWRKY11	AT~TATA-box	TATATA	1241	6	-	Arabidopsis thaliana
LcWRKY11	AT~TATA-box	TATATA	1243	6	-	Arabidopsis thaliana
LcWRKY11	AT~TATA-box	TATATA	1245	6	-	Arabidopsis thaliana
LcWRKY11	AT~TATA-box	TATATA	1247	6	-	Arabidopsis thaliana
LcWRKY11	AT~TATA-box	TATATA	1249	6	-	Arabidopsis thaliana
LcWRKY11	AT~TATA-box	TATATA	1251	6	-	Arabidopsis thaliana
LcWRKY11	AT~TATA-box	TATATA	1253	6	-	Arabidopsis thaliana
LcWRKY11	AT~TATA-box	TATATA	1255	6	-	Arabidopsis thaliana
LcWRKY11	AT~TATA-box	TATATA	1257	6	-	Arabidopsis thaliana
LcWRKY11	AT~TATA-box	TATATA	1259	6	-	Arabidopsis thaliana
LcWRKY11	AT~TATA-box	TATATA	1261	6	-	Arabidopsis thaliana
LcWRKY11	AT~TATA-box	TATATA	1625	6	-	Arabidopsis thaliana
LcWRKY11	AT~TATA-box	TATATA	1627	6	-	Arabidopsis thaliana
LcWRKY11	AT~TATA-box	TATATA	1629	6	-	Arabidopsis thaliana
LcWRKY11	AT~TATA-box	TATATA	1631	6	-	Arabidopsis thaliana
LcWRKY11	AT~TATA-box	TATATA	1633	6	-	Arabidopsis thaliana
LcWRKY11	AT~TATA-box	TATATA	1635	6	-	Arabidopsis thaliana
LcWRKY11	AT~TATA-box	TATATA	1637	6	-	Arabidopsis thaliana
LcWRKY11	AT~TATA-box	TATATA	1639	6	-	Arabidopsis thaliana
LcWRKY11	AT~TATA-box	TATATA	1641	6	-	Arabidopsis thaliana
LcWRKY11	AT~TATA-box	TATATA	1643	6	-	Arabidopsis thaliana
LcWRKY11	AT~TATA-box	TATATA	1645	6	-	Arabidopsis thaliana
LcWRKY11	AT~TATA-box	TATATA	1647	6	-	Arabidopsis thaliana
LcWRKY11	AT~TATA-box	TATATA	1649	6	-	Arabidopsis thaliana
LcWRKY11	TC-rich repeats	ATTCTCTAAC	953	9	-	Nicotiana tabacum	cis-acting element involved in defense and stress responsiveness
LcWRKY11	DRE core	GCCGAC	46	6	-	Arabidopsis thaliana
LcWRKY11	GATA-motif	AAGGATAAGG	1960	9	+	Solanum tuberosum	part of a light responsive element
LcWRKY11	CAAT-box	CAAT	13	4	+	Nicotiana glutinosa
LcWRKY11	CAAT-box	CAAT	18	4	-	Nicotiana glutinosa
LcWRKY11	CAAT-box	CAAT	57	4	+	Nicotiana glutinosa
LcWRKY11	CAAT-box	CAAT	267	4	+	Nicotiana glutinosa
LcWRKY11	CAAT-box	CAAT	325	4	+	Nicotiana glutinosa
LcWRKY11	CAAT-box	CAAT	357	4	-	Nicotiana glutinosa
LcWRKY11	CAAT-box	CAAT	376	4	-	Nicotiana glutinosa
LcWRKY11	CAAT-box	CAAAT	424	5	+	Pisum sativum	common cis-acting element in promoter and enhancer regions
LcWRKY11	CAAT-box	CAAAT	434	5	-	Pisum sativum	common cis-acting element in promoter and enhancer regions
LcWRKY11	CAAT-box	CAAT	511	4	+	Nicotiana glutinosa
LcWRKY11	CAAT-box	CAAAT	517	5	-	Pisum sativum	common cis-acting element in promoter and enhancer regions
LcWRKY11	CAAT-box	CAAAT	534	5	-	Pisum sativum	common cis-acting element in promoter and enhancer regions
LcWRKY11	CAAT-box	CAAT	569	4	-	Nicotiana glutinosa
LcWRKY11	CAAT-box	CCAAT	686	5	-	Arabidopsis thaliana	common cis-acting element in promoter and enhancer regions
LcWRKY11	CAAT-box	CAAAT	713	5	+	Pisum sativum	common cis-acting element in promoter and enhancer regions
LcWRKY11	CAAT-box	CCCAATTT	737	8	-	Arabidopsis thaliana	common cis-acting element in promoter and enhancer regions
LcWRKY11	CAAT-box	CCAAT	739	5	-	Arabidopsis thaliana	common cis-acting element in promoter and enhancer regions
LcWRKY11	CAAT-box	CCAAT	747	5	+	Arabidopsis thaliana	common cis-acting element in promoter and enhancer regions
LcWRKY11	CAAT-box	CAAT	748	4	+	Nicotiana glutinosa
LcWRKY11	CAAT-box	CAAAT	811	5	+	Pisum sativum	common cis-acting element in promoter and enhancer regions
LcWRKY11	CAAT-box	CAAAT	837	5	+	Pisum sativum	common cis-acting element in promoter and enhancer regions
LcWRKY11	CAAT-box	CAAAT	851	5	-	Pisum sativum	common cis-acting element in promoter and enhancer regions
LcWRKY11	CAAT-box	CAAAT	960	5	-	Pisum sativum	common cis-acting element in promoter and enhancer regions
LcWRKY11	CAAT-box	CAAT	984	4	-	Nicotiana glutinosa
LcWRKY11	CAAT-box	CAAT	1103	4	-	Nicotiana glutinosa
LcWRKY11	CAAT-box	CAAAT	1193	5	-	Pisum sativum	common cis-acting element in promoter and enhancer regions
LcWRKY11	CAAT-box	CAAT	1218	4	-	Nicotiana glutinosa
LcWRKY11	CAAT-box	CCAAT	1266	5	-	Arabidopsis thaliana	common cis-acting element in promoter and enhancer regions
LcWRKY11	CAAT-box	CAAAT	1322	5	-	Pisum sativum	common cis-acting element in promoter and enhancer regions
LcWRKY11	CAAT-box	CAAAT	1335	5	+	Pisum sativum	common cis-acting element in promoter and enhancer regions
LcWRKY11	CAAT-box	CAAAT	1366	5	+	Pisum sativum	common cis-acting element in promoter and enhancer regions
LcWRKY11	CAAT-box	CAAT	1394	4	+	Nicotiana glutinosa
LcWRKY11	CAAT-box	CCAAT	1442	5	+	Arabidopsis thaliana	common cis-acting element in promoter and enhancer regions
LcWRKY11	CAAT-box	CAAT	1443	4	+	Nicotiana glutinosa
LcWRKY11	CAAT-box	CAAT	1477	4	-	Nicotiana glutinosa
LcWRKY11	CAAT-box	CAAT	1485	4	-	Nicotiana glutinosa
LcWRKY11	CAAT-box	CCAAT	1522	5	+	Arabidopsis thaliana	common cis-acting element in promoter and enhancer regions
LcWRKY11	CAAT-box	CAAT	1523	4	+	Nicotiana glutinosa
LcWRKY11	CAAT-box	CAAT	1550	4	+	Nicotiana glutinosa
LcWRKY11	CAAT-box	CAAT	1697	4	-	Nicotiana glutinosa
LcWRKY11	CAAT-box	CCAAT	1748	5	-	Arabidopsis thaliana	common cis-acting element in promoter and enhancer regions
LcWRKY11	CAAT-box	CAAAT	1803	5	-	Pisum sativum	common cis-acting element in promoter and enhancer regions
LcWRKY11	HD-Zip 1	CAAT(A/T)ATTG	13	8.5	+	Arabidopsis thaliana	element involved in differentiation of the palisade mesophyll cells
LcWRKY11	ERE	ATTTTAAA	442	8	+	Nicotiana glutinos
LcWRKY11	MRE	AACCTAA	1110	7	-	Petroselinum crispum	MYB binding site involved in light responsiveness
LcWRKY11	Box 4	ATTAAT	619	6	+	Petroselinum crispum	part of a conserved DNA module involved in light responsiveness
LcWRKY11	Box 4	ATTAAT	623	6	+	Petroselinum crispum	part of a conserved DNA module involved in light responsiveness
LcWRKY11	Box 4	ATTAAT	1212	6	-	Petroselinum crispum	part of a conserved DNA module involved in light responsiveness
LcWRKY11	Box 4	ATTAAT	1369	6	-	Petroselinum crispum	part of a conserved DNA module involved in light responsiveness
LcWRKY11	TGACG-motif	TGACG	830	5	-	Hordeum vulgare	cis-acting regulatory element involved in the MeJA-responsiveness
LcWRKY11	TGACG-motif	TGACG	1274	5	+	Hordeum vulgare	cis-acting regulatory element involved in the MeJA-responsiveness
LcWRKY11	TATA-box	TATA	60	4	+	Arabidopsis thaliana	core promoter element around -30 of transcription start
LcWRKY11	TATA-box	taTATAAAtc	128	9	-	Arabidopsis thaliana	core promoter element around -30 of transcription start
LcWRKY11	TATA-box	TATAAAA	131	7	-	Pisum sativum	core promoter element around -30 of transcription start
LcWRKY11	TATA-box	TATAAA	132	6	-	Helianthus annuus	core promoter element around -30 of transcription start
LcWRKY11	TATA-box	TATAA	133	5	-	Arabidopsis thaliana	core promoter element around -30 of transcription start
LcWRKY11	TATA-box	TATA	134	4	+	Arabidopsis thaliana	core promoter element around -30 of transcription start
LcWRKY11	TATA-box	ATATAT	154	6	+	Brassica napus	core promoter element around -30 of transcription start
LcWRKY11	TATA-box	TATATA	155	6	+	Arabidopsis thaliana	core promoter element around -30 of transcription start
LcWRKY11	TATA-box	ATATAT	156	6	+	Brassica napus	core promoter element around -30 of transcription start
LcWRKY11	TATA-box	TATATA	157	6	+	Arabidopsis thaliana	core promoter element around -30 of transcription start
LcWRKY11	TATA-box	TATA	159	4	+	Arabidopsis thaliana	core promoter element around -30 of transcription start
LcWRKY11	TATA-box	TACAAAA	215	7	-	Oryza sativa	core promoter element around -30 of transcription start
LcWRKY11	TATA-box	TATAAAA	413	7	-	Pisum sativum	core promoter element around -30 of transcription start
LcWRKY11	TATA-box	TATAAA	414	6	-	Helianthus annuus	core promoter element around -30 of transcription start
LcWRKY11	TATA-box	TATAA	415	5	-	Arabidopsis thaliana	core promoter element around -30 of transcription start
LcWRKY11	TATA-box	TATA	416	4	+	Arabidopsis thaliana	core promoter element around -30 of transcription start
LcWRKY11	TATA-box	TATA	488	4	+	Arabidopsis thaliana	core promoter element around -30 of transcription start
LcWRKY11	TATA-box	ATTATA	501	6	+	Brassica napus	core promoter element around -30 of transcription start
LcWRKY11	TATA-box	TATAA	502	5	-	Arabidopsis thaliana	core promoter element around -30 of transcription start
LcWRKY11	TATA-box	TATA	503	4	+	Arabidopsis thaliana	core promoter element around -30 of transcription start
LcWRKY11	TATA-box	TATACA	537	6	-	Helianthus annuus	core promoter element around -30 of transcription start
LcWRKY11	TATA-box	TATA	539	4	+	Arabidopsis thaliana	core promoter element around -30 of transcription start
LcWRKY11	TATA-box	ATATAA	543	6	+	Brassica oleracea	core promoter element around -30 of transcription start
LcWRKY11	TATA-box	TATA	544	4	+	Arabidopsis thaliana	core promoter element around -30 of transcription start
LcWRKY11	TATA-box	ATTATA	552	6	+	Brassica napus	core promoter element around -30 of transcription start
LcWRKY11	TATA-box	TATAA	553	5	-	Arabidopsis thaliana	core promoter element around -30 of transcription start
LcWRKY11	TATA-box	TATA	554	4	+	Arabidopsis thaliana	core promoter element around -30 of transcription start
LcWRKY11	TATA-box	ATTATA	559	6	+	Brassica napus	core promoter element around -30 of transcription start
LcWRKY11	TATA-box	TATAA	560	5	-	Arabidopsis thaliana	core promoter element around -30 of transcription start
LcWRKY11	TATA-box	TATA	561	4	+	Arabidopsis thaliana	core promoter element around -30 of transcription start
LcWRKY11	TATA-box	ATTATA	583	6	+	Brassica napus	core promoter element around -30 of transcription start
LcWRKY11	TATA-box	TATAA	584	5	-	Arabidopsis thaliana	core promoter element around -30 of transcription start
LcWRKY11	TATA-box	TATA	585	4	+	Arabidopsis thaliana	core promoter element around -30 of transcription start
LcWRKY11	TATA-box	TATAAAT	593	7	-	Brassica juncea	core promoter element around -30 of transcription start
LcWRKY11	TATA-box	TATAAA	594	6	-	Helianthus annuus	core promoter element around -30 of transcription start
LcWRKY11	TATA-box	TATAA	595	5	-	Arabidopsis thaliana	core promoter element around -30 of transcription start
LcWRKY11	TATA-box	TATA	596	4	+	Arabidopsis thaliana	core promoter element around -30 of transcription start
LcWRKY11	TATA-box	ATATAA	602	6	+	Brassica oleracea	core promoter element around -30 of transcription start
LcWRKY11	TATA-box	TATA	603	4	+	Arabidopsis thaliana	core promoter element around -30 of transcription start
LcWRKY11	TATA-box	TATAAA	612	6	-	Helianthus annuus	core promoter element around -30 of transcription start
LcWRKY11	TATA-box	TATAA	613	5	-	Arabidopsis thaliana	core promoter element around -30 of transcription start
LcWRKY11	TATA-box	TATA	614	4	+	Arabidopsis thaliana	core promoter element around -30 of transcription start
LcWRKY11	TATA-box	TATATA	635	6	+	Arabidopsis thaliana	core promoter element around -30 of transcription start
LcWRKY11	TATA-box	TATA	637	4	+	Arabidopsis thaliana	core promoter element around -30 of transcription start
LcWRKY11	TATA-box	TATAAA	642	6	-	Helianthus annuus	core promoter element around -30 of transcription start
LcWRKY11	TATA-box	TATATAA	643	7	-	Arabidopsis thaliana	core promoter element around -30 of transcription start
LcWRKY11	TATA-box	TATATA	644	6	+	Arabidopsis thaliana	core promoter element around -30 of transcription start
LcWRKY11	TATA-box	ATATAT	645	6	+	Brassica napus	core promoter element around -30 of transcription start
LcWRKY11	TATA-box	TATA	646	4	+	Arabidopsis thaliana	core promoter element around -30 of transcription start
LcWRKY11	TATA-box	TATATTTATATTT	672	12	-	Avena sativa	core promoter element around -30 of transcription start
LcWRKY11	TATA-box	TATA	675	4	+	Arabidopsis thaliana	core promoter element around -30 of transcription start
LcWRKY11	TATA-box	ATATAT	680	6	+	Brassica napus	core promoter element around -30 of transcription start
LcWRKY11	TATA-box	TATATA	681	6	+	Arabidopsis thaliana	core promoter element around -30 of transcription start
LcWRKY11	TATA-box	ATATAT	682	6	+	Brassica napus	core promoter element around -30 of transcription start
LcWRKY11	TATA-box	TATA	683	4	+	Arabidopsis thaliana	core promoter element around -30 of transcription start
LcWRKY11	TATA-box	TATAA	698	5	-	Arabidopsis thaliana	core promoter element around -30 of transcription start
LcWRKY11	TATA-box	TATA	699	4	+	Arabidopsis thaliana	core promoter element around -30 of transcription start
LcWRKY11	TATA-box	ATATAT	704	6	+	Brassica napus	core promoter element around -30 of transcription start
LcWRKY11	TATA-box	TATA	705	4	+	Arabidopsis thaliana	core promoter element around -30 of transcription start
LcWRKY11	TATA-box	TATA	734	4	+	Arabidopsis thaliana	core promoter element around -30 of transcription start
LcWRKY11	TATA-box	TATA	841	4	+	Arabidopsis thaliana	core promoter element around -30 of transcription start
LcWRKY11	TATA-box	ATATAT	926	6	+	Brassica napus	core promoter element around -30 of transcription start
LcWRKY11	TATA-box	TATATA	927	6	+	Arabidopsis thaliana	core promoter element around -30 of transcription start
LcWRKY11	TATA-box	ATATAT	928	6	+	Brassica napus	core promoter element around -30 of transcription start
LcWRKY11	TATA-box	TATATA	929	6	+	Arabidopsis thaliana	core promoter element around -30 of transcription start
LcWRKY11	TATA-box	ATATAT	930	6	+	Brassica napus	core promoter element around -30 of transcription start
LcWRKY11	TATA-box	TATA	931	4	+	Arabidopsis thaliana	core promoter element around -30 of transcription start
LcWRKY11	TATA-box	ATATAT	978	6	+	Brassica napus	core promoter element around -30 of transcription start
LcWRKY11	TATA-box	TATATA	979	6	+	Arabidopsis thaliana	core promoter element around -30 of transcription start
LcWRKY11	TATA-box	ATATAT	980	6	+	Brassica napus	core promoter element around -30 of transcription start
LcWRKY11	TATA-box	TATA	981	4	+	Arabidopsis thaliana	core promoter element around -30 of transcription start
LcWRKY11	TATA-box	ATATAT	999	6	-	Brassica napus	core promoter element around -30 of transcription start
LcWRKY11	TATA-box	TATA	1000	4	-	Arabidopsis thaliana	core promoter element around -30 of transcription start
LcWRKY11	TATA-box	TATA	1082	4	-	Arabidopsis thaliana	core promoter element around -30 of transcription start
LcWRKY11	TATA-box	TATA	1182	4	-	Arabidopsis thaliana	core promoter element around -30 of transcription start
LcWRKY11	TATA-box	taTATAAAtc	1239	9	-	Arabidopsis thaliana	core promoter element around -30 of transcription start
LcWRKY11	TATA-box	ATATAT	1240	6	-	Brassica napus	core promoter element around -30 of transcription start
LcWRKY11	TATA-box	TATATA	1241	6	-	Arabidopsis thaliana	core promoter element around -30 of transcription start
LcWRKY11	TATA-box	ATATAT	1242	6	-	Brassica napus	core promoter element around -30 of transcription start
LcWRKY11	TATA-box	TATATA	1243	6	-	Arabidopsis thaliana	core promoter element around -30 of transcription start
LcWRKY11	TATA-box	ATATAT	1244	6	-	Brassica napus	core promoter element around -30 of transcription start
LcWRKY11	TATA-box	TATATA	1245	6	-	Arabidopsis thaliana	core promoter element around -30 of transcription start
LcWRKY11	TATA-box	ATATAT	1246	6	-	Brassica napus	core promoter element around -30 of transcription start
LcWRKY11	TATA-box	TATATA	1247	6	-	Arabidopsis thaliana	core promoter element around -30 of transcription start
LcWRKY11	TATA-box	ATATAT	1248	6	-	Brassica napus	core promoter element around -30 of transcription start
LcWRKY11	TATA-box	TATATA	1249	6	-	Arabidopsis thaliana	core promoter element around -30 of transcription start
LcWRKY11	TATA-box	ATATAT	1250	6	-	Brassica napus	core promoter element around -30 of transcription start
LcWRKY11	TATA-box	TATATA	1251	6	-	Arabidopsis thaliana	core promoter element around -30 of transcription start
LcWRKY11	TATA-box	ATATAT	1252	6	-	Brassica napus	core promoter element around -30 of transcription start
LcWRKY11	TATA-box	TATATA	1253	6	-	Arabidopsis thaliana	core promoter element around -30 of transcription start
LcWRKY11	TATA-box	ATATAT	1254	6	-	Brassica napus	core promoter element around -30 of transcription start
LcWRKY11	TATA-box	TATATA	1255	6	-	Arabidopsis thaliana	core promoter element around -30 of transcription start
LcWRKY11	TATA-box	ATATAT	1256	6	-	Brassica napus	core promoter element around -30 of transcription start
LcWRKY11	TATA-box	TATATA	1257	6	-	Arabidopsis thaliana	core promoter element around -30 of transcription start
LcWRKY11	TATA-box	ATATAT	1258	6	-	Brassica napus	core promoter element around -30 of transcription start
LcWRKY11	TATA-box	TATATA	1259	6	-	Arabidopsis thaliana	core promoter element around -30 of transcription start
LcWRKY11	TATA-box	ATATAT	1260	6	-	Brassica napus	core promoter element around -30 of transcription start
LcWRKY11	TATA-box	TATATA	1261	6	-	Arabidopsis thaliana	core promoter element around -30 of transcription start
LcWRKY11	TATA-box	ATATAT	1262	6	-	Brassica napus	core promoter element around -30 of transcription start
LcWRKY11	TATA-box	TATA	1263	4	-	Arabidopsis thaliana	core promoter element around -30 of transcription start
LcWRKY11	TATA-box	ATATAA	1399	6	+	Brassica oleracea	core promoter element around -30 of transcription start
LcWRKY11	TATA-box	TATA	1400	4	-	Arabidopsis thaliana	core promoter element around -30 of transcription start
LcWRKY11	TATA-box	TATAAATA	1566	8	-	Daucus carota	core promoter element around -30 of transcription start
LcWRKY11	TATA-box	TATAAAT	1567	7	-	Brassica juncea	core promoter element around -30 of transcription start
LcWRKY11	TATA-box	TATAAA	1568	6	-	Helianthus annuus	core promoter element around -30 of transcription start
LcWRKY11	TATA-box	TATAA	1569	5	-	Arabidopsis thaliana	core promoter element around -30 of transcription start
LcWRKY11	TATA-box	TATA	1570	4	-	Arabidopsis thaliana	core promoter element around -30 of transcription start
LcWRKY11	TATA-box	TATATAA	1624	7	-	Arabidopsis thaliana	core promoter element around -30 of transcription start
LcWRKY11	TATA-box	TATATA	1625	6	-	Arabidopsis thaliana	core promoter element around -30 of transcription start
LcWRKY11	TATA-box	ATATAT	1626	6	-	Brassica napus	core promoter element around -30 of transcription start
LcWRKY11	TATA-box	TATATA	1627	6	-	Arabidopsis thaliana	core promoter element around -30 of transcription start
LcWRKY11	TATA-box	ATATAT	1628	6	-	Brassica napus	core promoter element around -30 of transcription start
LcWRKY11	TATA-box	TATATA	1629	6	-	Arabidopsis thaliana	core promoter element around -30 of transcription start
LcWRKY11	TATA-box	ATATAT	1630	6	-	Brassica napus	core promoter element around -30 of transcription start
LcWRKY11	TATA-box	TATATA	1631	6	-	Arabidopsis thaliana	core promoter element around -30 of transcription start
LcWRKY11	TATA-box	ATATAT	1632	6	-	Brassica napus	core promoter element around -30 of transcription start
LcWRKY11	TATA-box	TATATA	1633	6	-	Arabidopsis thaliana	core promoter element around -30 of transcription start
LcWRKY11	TATA-box	ATATAT	1634	6	-	Brassica napus	core promoter element around -30 of transcription start
LcWRKY11	TATA-box	TATATA	1635	6	-	Arabidopsis thaliana	core promoter element around -30 of transcription start
LcWRKY11	TATA-box	ATATAT	1636	6	-	Brassica napus	core promoter element around -30 of transcription start
LcWRKY11	TATA-box	TATATA	1637	6	-	Arabidopsis thaliana	core promoter element around -30 of transcription start
LcWRKY11	TATA-box	ATATAT	1638	6	-	Brassica napus	core promoter element around -30 of transcription start
LcWRKY11	TATA-box	TATATA	1639	6	-	Arabidopsis thaliana	core promoter element around -30 of transcription start
LcWRKY11	TATA-box	ATATAT	1640	6	-	Brassica napus	core promoter element around -30 of transcription start
LcWRKY11	TATA-box	TATATA	1641	6	-	Arabidopsis thaliana	core promoter element around -30 of transcription start
LcWRKY11	TATA-box	ATATAT	1642	6	-	Brassica napus	core promoter element around -30 of transcription start
LcWRKY11	TATA-box	TATATA	1643	6	-	Arabidopsis thaliana	core promoter element around -30 of transcription start
LcWRKY11	TATA-box	ATATAT	1644	6	-	Brassica napus	core promoter element around -30 of transcription start
LcWRKY11	TATA-box	TATATA	1645	6	-	Arabidopsis thaliana	core promoter element around -30 of transcription start
LcWRKY11	TATA-box	ATATAT	1646	6	-	Brassica napus	core promoter element around -30 of transcription start
LcWRKY11	TATA-box	TATATA	1647	6	-	Arabidopsis thaliana	core promoter element around -30 of transcription start
LcWRKY11	TATA-box	ATATAT	1648	6	-	Brassica napus	core promoter element around -30 of transcription start
LcWRKY11	TATA-box	TATATA	1649	6	-	Arabidopsis thaliana	core promoter element around -30 of transcription start
LcWRKY11	TATA-box	ATATAT	1650	6	-	Brassica napus	core promoter element around -30 of transcription start
LcWRKY11	TATA-box	TATA	1651	4	-	Arabidopsis thaliana	core promoter element around -30 of transcription start
LcWRKY11	TATA-box	TATAAA	1672	6	-	Helianthus annuus	core promoter element around -30 of transcription start
LcWRKY11	TATA-box	TATAA	1673	5	-	Arabidopsis thaliana	core promoter element around -30 of transcription start
LcWRKY11	TATA-box	TATA	1674	4	-	Arabidopsis thaliana	core promoter element around -30 of transcription start
LcWRKY11	TATA-box	TACAAAA	1733	7	+	Oryza sativa	core promoter element around -30 of transcription start
LcWRKY11	TATA-box	TATAAAA	1758	7	-	Pisum sativum	core promoter element around -30 of transcription start
LcWRKY11	TATA-box	TATAAA	1759	6	-	Helianthus annuus	core promoter element around -30 of transcription start
LcWRKY11	TATA-box	TATAA	1760	5	-	Arabidopsis thaliana	core promoter element around -30 of transcription start
LcWRKY11	TATA-box	TATA	1761	4	-	Arabidopsis thaliana	core promoter element around -30 of transcription start
LcWRKY11	TATA-box	TATTTAAA	1861	8	-	Arabidopsis thaliana	core promoter element around -30 of transcription start
LcWRKY11	TATA-box	ATTATA	1951	6	+	Brassica napus	core promoter element around -30 of transcription start
LcWRKY11	TATA-box	TATAA	1952	5	-	Arabidopsis thaliana	core promoter element around -30 of transcription start
LcWRKY11	TATA-box	TATA	1953	4	-	Arabidopsis thaliana	core promoter element around -30 of transcription start
LcWRKY11	CAT-box	GCCACT	1494	6	+	Arabidopsis thaliana	cis-acting regulatory element related to meristem expression
LcWRKY11	W box	TTGACC	24	6	-	Arabidopsis thaliana
LcWRKY11	W box	TTGACC	1288	6	-	Arabidopsis thaliana
LcWRKY11	W box	TTGACC	1343	6	+	Arabidopsis thaliana
LcWRKY11	W box	TTGACC	1510	6	+	Arabidopsis thaliana
LcWRKY11	W box	TTGACC	1917	6	-	Arabidopsis thaliana
LcWRKY11	TCA	TCATCTTCAT	1817	9	-	Pisum sativum
LcWRKY11	as-1	TGACG	830	5	-	Arabidopsis thaliana
LcWRKY11	as-1	TGACG	1274	5	+	Arabidopsis thaliana
LcWRKY11	I-box	cCATATCCAAT	1266	10	-	Flaveria trinervia	part of a light responsive element
LcWRKY12	O2-site	GATGACATGG	1252	9	-	Zea mays	cis-acting regulatory element involved in zein metabolism regulation
LcWRKY12	TCT-motif	TCTTAC	1000	6	-	Arabidopsis thaliana	part of a light responsive element
LcWRKY12	MYB-like sequence	TAACCA	912	6	-	Arabidopsis thaliana
LcWRKY12	MYB-like sequence	TAACCA	1007	6	-	Arabidopsis thaliana
LcWRKY12	MYB-like sequence	TAACCA	1071	6	+	Arabidopsis thaliana
LcWRKY12	MYB-like sequence	TAACCA	1352	6	+	Arabidopsis thaliana
LcWRKY12	MYB	CAACCA	743	6	+	Arabidopsis thaliana
LcWRKY12	MYB	TAACCA	912	6	-	Arabidopsis thaliana
LcWRKY12	MYB	CAACAG	951	6	-	Arabidopsis thaliana
LcWRKY12	MYB	TAACCA	1007	6	-	Arabidopsis thaliana
LcWRKY12	MYB	TAACCA	1071	6	+	Arabidopsis thaliana
LcWRKY12	MYB	CAACCA	1119	6	-	Arabidopsis thaliana
LcWRKY12	MYB	TAACCA	1352	6	+	Arabidopsis thaliana
LcWRKY12	TCA-element	CCATCTTTTT	1520	9	-	Nicotiana tabacum	cis-acting element involved in salicylic acid responsiveness
LcWRKY12	CGTCA-motif	CGTCA	131	5	+	Hordeum vulgare	cis-acting regulatory element involved in the MeJA-responsiveness
LcWRKY12	CGTCA-motif	CGTCA	1528	5	-	Hordeum vulgare	cis-acting regulatory element involved in the MeJA-responsiveness
LcWRKY12	TCCC-motif	TCTCCCT	54	7	-	Spinacia oleracea	part of a light responsive element
LcWRKY12	TCCC-motif	TCTCCCT	68	7	-	Spinacia oleracea	part of a light responsive element
LcWRKY12	STRE	AGGGG	84	5	+	Arabidopsis thaliana
LcWRKY12	STRE	AGGGG	397	5	+	Arabidopsis thaliana
LcWRKY12	G-box	CACGAC	299	6	-	Zea mays	cis-acting regulatory element involved in light responsiveness
LcWRKY12	TATA	TATAAAAT	460	8	-	Arabidopsis thaliana
LcWRKY12	MBSI	TTTTTACGGTTA	637	11	-	Petunia hybrida	MYB binding site involved in flavonoid biosynthetic genes regulation
LcWRKY12	Myb	CAACTG	651	6	-	Arabidopsis thaliana
LcWRKY12	Myb	CAACTG	935	6	-	Arabidopsis thaliana
LcWRKY12	Myb-binding site	CAACAG	951	6	-	Nicotiana tabacum
LcWRKY12	Unnamed__4	CTCC	28	4	-	Petroselinum hortense
LcWRKY12	Unnamed__4	CTCC	48	4	-	Petroselinum hortense
LcWRKY12	Unnamed__4	CTCC	56	4	-	Petroselinum hortense
LcWRKY12	Unnamed__4	CTCC	70	4	-	Petroselinum hortense
LcWRKY12	Unnamed__4	CTCC	107	4	-	Petroselinum hortense
LcWRKY12	Unnamed__4	CTCC	110	4	-	Petroselinum hortense
LcWRKY12	Unnamed__4	CTCC	395	4	-	Petroselinum hortense
LcWRKY12	Unnamed__4	CTCC	683	4	-	Petroselinum hortense
LcWRKY12	Unnamed__4	CTCC	948	4	+	Petroselinum hortense
LcWRKY12	Unnamed__4	CTCC	1043	4	-	Petroselinum hortense
LcWRKY12	Unnamed__4	CTCC	1375	4	+	Petroselinum hortense
LcWRKY12	Unnamed__4	CTCC	1379	4	+	Petroselinum hortense
LcWRKY12	Unnamed__4	CTCC	1501	4	+	Petroselinum hortense
LcWRKY12	MYC	CATTTG	667	6	+	Arabidopsis thaliana
LcWRKY12	MYC	CATTTG	779	6	-	Arabidopsis thaliana
LcWRKY12	MYC	CATTTG	808	6	-	Arabidopsis thaliana
LcWRKY12	MYC	CATGTG	878	6	+	Arabidopsis thaliana
LcWRKY12	MYC	CATTTG	995	6	+	Arabidopsis thaliana
LcWRKY12	MYC	CAATTG	1329	6	-	Arabidopsis thaliana
LcWRKY12	MYC	CATTTG	1944	6	+	Arabidopsis thaliana
LcWRKY12	AT~TATA-box	TATATAAA	462	8	-	Arabidopsis thaliana
LcWRKY12	AT~TATA-box	TATATA	464	6	+	Arabidopsis thaliana
LcWRKY12	AT~TATA-box	TATATA	1404	6	-	Arabidopsis thaliana
LcWRKY12	AT~TATA-box	TATATA	1406	6	-	Arabidopsis thaliana
LcWRKY12	AT~TATA-box	TATATA	1408	6	-	Arabidopsis thaliana
LcWRKY12		motif_sequence	8	4	-	organism	short_function
LcWRKY12		motif_sequence	28	4	-	organism	short_function
LcWRKY12		motif_sequence	36	4	-	organism	short_function
LcWRKY12		motif_sequence	48	4	-	organism	short_function
LcWRKY12		motif_sequence	56	4	-	organism	short_function
LcWRKY12		motif_sequence	76	4	-	organism	short_function
LcWRKY12		motif_sequence	698	4	-	organism	short_function
LcWRKY12		motif_sequence	782	4	+	organism	short_function
LcWRKY12		motif_sequence	1043	4	-	organism	short_function
LcWRKY12		motif_sequence	1499	4	+	organism	short_function
LcWRKY12		motif_sequence	1814	4	+	organism	short_function
LcWRKY12		motif_sequence	1836	4	+	organism	short_function
LcWRKY12	TC-rich repeats	ATTCTCTAAC	471	9	-	Nicotiana tabacum	cis-acting element involved in defense and stress responsiveness
LcWRKY12	Unnamed__1	CGTGG	910	5	+	Zea mays
LcWRKY12	Unnamed__1	GAATTTAATTAA	1129	11	-	Glycine max	60K protein binding site
LcWRKY12	MBS	CAACTG	651	6	-	Arabidopsis thaliana	MYB binding site involved in drought-inducibility
LcWRKY12	MBS	CAACTG	935	6	-	Arabidopsis thaliana	MYB binding site involved in drought-inducibility
LcWRKY12	GATA-motif	GATAGGA	3	7	+	Arabidopsis thaliana	part of a light responsive element
LcWRKY12	GATA-motif	AAGATAAGATT	384	10	+	Arabidopsis thaliana	part of a light responsive element
LcWRKY12	CAAT-box	CAAT	119	4	+	Nicotiana glutinosa
LcWRKY12	CAAT-box	CAAT	288	4	+	Nicotiana glutinosa
LcWRKY12	CAAT-box	CAAT	315	4	+	Nicotiana glutinosa
LcWRKY12	CAAT-box	CAAT	322	4	+	Nicotiana glutinosa
LcWRKY12	CAAT-box	CAAAT	351	5	-	Pisum sativum	common cis-acting element in promoter and enhancer regions
LcWRKY12	CAAT-box	CCAAT	392	5	-	Arabidopsis thaliana	common cis-acting element in promoter and enhancer regions
LcWRKY12	CAAT-box	CAAAT	431	5	+	Pisum sativum	common cis-acting element in promoter and enhancer regions
LcWRKY12	CAAT-box	CAAAT	478	5	-	Pisum sativum	common cis-acting element in promoter and enhancer regions
LcWRKY12	CAAT-box	CAAAT	537	5	-	Pisum sativum	common cis-acting element in promoter and enhancer regions
LcWRKY12	CAAT-box	CAAT	549	4	-	Nicotiana glutinosa
LcWRKY12	CAAT-box	CCAAT	558	5	+	Arabidopsis thaliana	common cis-acting element in promoter and enhancer regions
LcWRKY12	CAAT-box	CAAT	559	4	+	Nicotiana glutinosa
LcWRKY12	CAAT-box	CAAAT	668	5	-	Pisum sativum	common cis-acting element in promoter and enhancer regions
LcWRKY12	CAAT-box	CAAAT	779	5	+	Pisum sativum	common cis-acting element in promoter and enhancer regions
LcWRKY12	CAAT-box	CAAAT	808	5	+	Pisum sativum	common cis-acting element in promoter and enhancer regions
LcWRKY12	CAAT-box	CCAAT	835	5	+	Arabidopsis thaliana	common cis-acting element in promoter and enhancer regions
LcWRKY12	CAAT-box	CAAT	836	4	+	Nicotiana glutinosa
LcWRKY12	CAAT-box	CAAT	841	4	+	Nicotiana glutinosa
LcWRKY12	CAAT-box	CAAAT	843	5	-	Pisum sativum	common cis-acting element in promoter and enhancer regions
LcWRKY12	CAAT-box	CAAAT	893	5	-	Pisum sativum	common cis-acting element in promoter and enhancer regions
LcWRKY12	CAAT-box	CAAT	978	4	-	Nicotiana glutinosa
LcWRKY12	CAAT-box	CAAAT	996	5	-	Pisum sativum	common cis-acting element in promoter and enhancer regions
LcWRKY12	CAAT-box	CCAAT	1005	5	-	Arabidopsis thaliana	common cis-acting element in promoter and enhancer regions
LcWRKY12	CAAT-box	CAAAT	1031	5	+	Pisum sativum	common cis-acting element in promoter and enhancer regions
LcWRKY12	CAAT-box	CAAAT	1047	5	-	Pisum sativum	common cis-acting element in promoter and enhancer regions
LcWRKY12	CAAT-box	CAAT	1076	4	-	Nicotiana glutinosa
LcWRKY12	CAAT-box	CAAT	1156	4	-	Nicotiana glutinosa
LcWRKY12	CAAT-box	CAAAT	1220	5	+	Pisum sativum	common cis-acting element in promoter and enhancer regions
LcWRKY12	CAAT-box	CAAAT	1225	5	-	Pisum sativum	common cis-acting element in promoter and enhancer regions
LcWRKY12	CAAT-box	CAAT	1244	4	+	Nicotiana glutinosa
LcWRKY12	CAAT-box	CAAT	1299	4	-	Nicotiana glutinosa
LcWRKY12	CAAT-box	TGCCAAC	1310	7	+	Petunia hybrida	common cis-acting element in promoter and enhancer regions
LcWRKY12	CAAT-box	CAAT	1329	4	+	Nicotiana glutinosa
LcWRKY12	CAAT-box	CAAT	1331	4	-	Nicotiana glutinosa
LcWRKY12	CAAT-box	CAAT	1389	4	-	Nicotiana glutinosa
LcWRKY12	CAAT-box	CAAAT	1413	5	-	Pisum sativum	common cis-acting element in promoter and enhancer regions
LcWRKY12	CAAT-box	CAAAT	1490	5	+	Pisum sativum	common cis-acting element in promoter and enhancer regions
LcWRKY12	CAAT-box	CAAT	1511	4	-	Nicotiana glutinosa
LcWRKY12	CAAT-box	CAAT	1526	4	-	Nicotiana glutinosa
LcWRKY12	CAAT-box	CAAT	1540	4	+	Nicotiana glutinosa
LcWRKY12	CAAT-box	CAAAT	1561	5	+	Pisum sativum	common cis-acting element in promoter and enhancer regions
LcWRKY12	CAAT-box	CAAT	1564	4	-	Nicotiana glutinosa
LcWRKY12	CAAT-box	CAAT	1739	4	-	Nicotiana glutinosa
LcWRKY12	CAAT-box	CAAT	1745	4	-	Nicotiana glutinosa
LcWRKY12	CAAT-box	CAAAT	1756	5	-	Pisum sativum	common cis-acting element in promoter and enhancer regions
LcWRKY12	CAAT-box	CAAT	1763	4	-	Nicotiana glutinosa
LcWRKY12	CAAT-box	CAAT	1808	4	-	Nicotiana glutinosa
LcWRKY12	CAAT-box	CAAAT	1827	5	+	Pisum sativum	common cis-acting element in promoter and enhancer regions
LcWRKY12	CAAT-box	CAAT	1832	4	-	Nicotiana glutinosa
LcWRKY12	CAAT-box	CAAT	1910	4	+	Nicotiana glutinosa
LcWRKY12	CAAT-box	CAAAT	1945	5	-	Pisum sativum	common cis-acting element in promoter and enhancer regions
LcWRKY12	GT1-motif	GGTTAA	63	6	+	Arabidopsis thaliana	light responsive element
LcWRKY12	GT1-motif	GGTTAA	1070	6	-	Arabidopsis thaliana	light responsive element
LcWRKY12	Box 4	ATTAAT	632	6	+	Petroselinum crispum	part of a conserved DNA module involved in light responsiveness
[truncated: 8,238 more rows]

## Sheet: W box
Gene name	Motif	Sequence	Start site	End site	Orientation	Homologous specie
LcWRKY3	W box	TTGACC	1337	6	+	Arabidopsis thaliana
LcWRKY6	W box	TTGACC	250	6	-	Arabidopsis thaliana
LcWRKY6	W box	TTGACC	273	6	+	Arabidopsis thaliana
LcWRKY6	W box	TTGACC	545	6	+	Arabidopsis thaliana
LcWRKY6	W box	TTGACC	795	6	+	Arabidopsis thaliana
LcWRKY6	W box	TTGACC	1136	6	+	Arabidopsis thaliana
LcWRKY7	W box	TTGACC	1781	6	-	Arabidopsis thaliana
LcWRKY8	W box	TTGACC	491	6	-	Arabidopsis thaliana
LcWRKY9	W box	TTGACC	1787	6	-	Arabidopsis thaliana
LcWRKY9	W box	TTGACC	1883	6	+	Arabidopsis thaliana
LcWRKY10	W box	TTGACC	852	6	+	Arabidopsis thaliana
LcWRKY11	W box	TTGACC	24	6	-	Arabidopsis thaliana
LcWRKY11	W box	TTGACC	1288	6	-	Arabidopsis thaliana
LcWRKY11	W box	TTGACC	1343	6	+	Arabidopsis thaliana
LcWRKY11	W box	TTGACC	1510	6	+	Arabidopsis thaliana
LcWRKY11	W box	TTGACC	1917	6	-	Arabidopsis thaliana
LcWRKY12	W box	TTGACC	344	6	+	Arabidopsis thaliana
LcWRKY13	W box	TTGACC	946	6	-	Arabidopsis thaliana
LcWRKY13	W box	TTGACC	1051	6	+	Arabidopsis thaliana
LcWRKY14	W box	TTGACC	637	6	-	Arabidopsis thaliana
LcWRKY15	W box	TTGACC	1605	6	+	Arabidopsis thaliana
LcWRKY16	W box	TTGACC	762	6	-	Arabidopsis thaliana
LcWRKY16	W box	TTGACC	950	6	-	Arabidopsis thaliana
LcWRKY17	W box	TTGACC	132	6	-	Arabidopsis thaliana
LcWRKY17	W box	TTGACC	1335	6	+	Arabidopsis thaliana
LcWRKY17	W box	TTGACC	1422	6	-	Arabidopsis thaliana
LcWRKY17	W box	TTGACC	1864	6	+	Arabidopsis thaliana
LcWRKY20	W box	TTGACC	1550	6	-	Arabidopsis thaliana
LcWRKY21	W box	TTGACC	256	6	+	Arabidopsis thaliana
LcWRKY23	W box	TTGACC	658	6	+	Arabidopsis thaliana
LcWRKY24	W box	TTGACC	1634	6	-	Arabidopsis thaliana
LcWRKY24	W box	TTGACC	1733	6	-	Arabidopsis thaliana
LcWRKY26	W box	TTGACC	616	6	-	Arabidopsis thaliana
LcWRKY26	W box	TTGACC	681	6	+	Arabidopsis thaliana
LcWRKY26	W box	TTGACC	1066	6	+	Arabidopsis thaliana
LcWRKY27	W box	TTGACC	1808	6	+	Arabidopsis thaliana
LcWRKY28	W box	TTGACC	1725	6	+	Arabidopsis thaliana
LcWRKY30	W box	TTGACC	335	6	+	Arabidopsis thaliana
LcWRKY30	W box	TTGACC	1713	6	-	Arabidopsis thaliana
LcWRKY31	W box	TTGACC	1365	6	+	Arabidopsis thaliana
LcWRKY33	W box	TTGACC	1844	6	-	Arabidopsis thaliana
LcWRKY34	W box	TTGACC	1420	6	+	Arabidopsis thaliana
LcWRKY34	W box	TTGACC	1685	6	+	Arabidopsis thaliana
LcWRKY35	W box	TTGACC	711	6	-	Arabidopsis thaliana
LcWRKY35	W box	TTGACC	1777	6	-	Arabidopsis thaliana
LcWRKY35	W box	TTGACC	1794	6	+	Arabidopsis thaliana
LcWRKY37	W box	TTGACC	1333	6	+	Arabidopsis thaliana
LcWRKY39	W box	TTGACC	879	6	-	Arabidopsis thaliana
LcWRKY39	W box	TTGACC	1132	6	-	Arabidopsis thaliana
LcWRKY39	W box	TTGACC	1717	6	+	Arabidopsis thaliana
LcWRKY40	W box	TTGACC	1854	6	+	Arabidopsis thaliana
LcWRKY42	W box	TTGACC	524	6	+	Arabidopsis thaliana
LcWRKY43	W box	TTGACC	1840	6	+	Arabidopsis thaliana
LcWRKY44	W box	TTGACC	164	6	+	Arabidopsis thaliana
LcWRKY45	W box	TTGACC	259	6	+	Arabidopsis thaliana
LcWRKY47	W box	TTGACC	1057	6	-	Arabidopsis thaliana
LcWRKY47	W box	TTGACC	1121	6	+	Arabidopsis thaliana
LcWRKY48	W box	TTGACC	1069	6	-	Arabidopsis thaliana
LcWRKY48	W box	TTGACC	1089	6	+	Arabidopsis thaliana
LcWRKY48	W box	TTGACC	1143	6	-	Arabidopsis thaliana
LcWRKY48	W box	TTGACC	1353	6	-	Arabidopsis thaliana
LcWRKY49	W box	TTGACC	1775	6	+	Arabidopsis thaliana
LcWRKY50	W box	TTGACC	1482	6	-	Arabidopsis thaliana
LcWRKY51	W box	TTGACC	1850	6	-	Arabidopsis thaliana
LcWRKY52	W box	TTGACC	173	6	-	Arabidopsis thaliana
LcWRKY52	W box	TTGACC	1047	6	+	Arabidopsis thaliana
LcWRKY53	W box	TTGACC	492	6	+	Arabidopsis thaliana
LcWRKY54	W box	TTGACC	850	6	+	Arabidopsis thaliana
LcWRKY56	W box	TTGACC	696	6	+	Arabidopsis thaliana
LcWRKY56	W box	TTGACC	1161	6	+	Arabidopsis thaliana
LcWRKY57	W box	TTGACC	97	6	+	Arabidopsis thaliana
LcWRKY57	W box	TTGACC	495	6	-	Arabidopsis thaliana
LcWRKY57	W box	TTGACC	699	6	-	Arabidopsis thaliana
LcWRKY59	W box	TTGACC	182	6	-	Arabidopsis thaliana
LcWRKY59	W box	TTGACC	1501	6	-	Arabidopsis thaliana
LcWRKY59	W box	TTGACC	1605	6	+	Arabidopsis thaliana
LcWRKY59	W box	TTGACC	1710	6	-	Arabidopsis thaliana
LcWRKY62	W box	TTGACC	821	6	+	Arabidopsis thaliana
