# Supplementary material for: Identification of WRKY Family Members and Characterization of the Low-Temperature-Stress-Responsive WRKY Genes in Luffa (Luffa cylindrica L.)
Source: Plants (Basel). 2024 Feb 28;13(5):676. doi: 10.3390/plants13050676 (PMC10935285; doi:10.3390/plants13050676)
Supplement: Supplementary file 1 [file plants-13-00676-s001.zip › Supplementary File S7.xls]

## Sheet: Sheet1
Gene Name	Locus ID	Root	Steam	Leaf	Male flower	Female flower	Ovary	Fruit	Total FPKM
LcWRKY1	Lcy01g013860	3.40961	22.5053	5.10151	27.621	35.605	9.31504	46.5856	150.143
LcWRKY2	Lcy01g015520	12.053	1.78637	11.3221	3.05748	0.337548	1.37537	2.06789	31.9998
LcWRKY3	Lcy01g015530	0.26862	0	0.349488	0	0	0	0.0822897	0.700397
LcWRKY4	Lcy02g000520	0.0613864	0	0.0349589	0.0699379	0	0.0124828	0	0.178766
LcWRKY5	Lcy02g003300	0	0	0	0	0	0	0	0
LcWRKY6	Lcy02g003370	95.809	13.0861	6.48285	3.49017	2.16386	3.00994	8.23184	132.274
LcWRKY7	Lcy02g004820	25.2158	3.45528	11.4315	21.5787	15.5361	1.36279	6.91715	85.4973
LcWRKY8	Lcy02g008110	15.1663	8.97511	11.1557	8.93282	5.18978	1.04896	7.43376	57.9023
LcWRKY9	Lcy02g018410	46.1568	24.5813	6.19614	6.83892	2.8433	17.0157	18.2245	121.857
LcWRKY10	Lcy03g007290	2.27987	1.57808	2.35534	4.00477	3.27857	0.988326	1.47525	15.9602
LcWRKY11	Lcy03g015080	3.13697	0	0.525076	2.52424	0.44351	0.0346228	0.547637	7.21205
LcWRKY12	Lcy03g017740	34.5039	2.01672	2.53891	4.86844	3.52131	0.339667	1.09796	48.8869
LcWRKY13	Lcy03g019140	46.1369	52.7227	27.8957	16.8908	7.67596	41.2614	34.3925	226.976
LcWRKY14	Lcy04g010020	0	0	1.57763	0.0406757	0	0.319345	0.0667491	2.0044
LcWRKY15	Lcy04g013590	28.4332	10.5378	0.29646	0.0968149	0.0421633	0.869379	0.347422	40.6233
LcWRKY16	Lcy04g013690	12.6241	0.802492	3.949	0.583689	0.137296	1.70999	1.56055	21.3671
LcWRKY17	Lcy04g014780	70.0889	23.1563	26.3235	5.03375	4.41755	18.0314	21.8109	168.862
LcWRKY18	Lcy04g020100	11.6535	1.62494	4.73435	10.6631	7.67224	0.341991	5.19062	41.8808
LcWRKY19	Lcy04g022670	8.20087	2.85084	6.26747	9.18185	4.94112	0.218472	2.92725	34.5879
LcWRKY20	Lcy04g023770	0.420991	7.99566	0.0250933	25.2954	10.0357	15.0034	10.5035	69.2798
LcWRKY21	Lcy05g005160	2.86095	0.947265	0.702942	52.7499	6.40432	0.150695	1.89365	65.7097
LcWRKY22	Lcy05g007820	20.1441	22.7592	12.6264	2.94399	4.67707	37.9191	35.238	136.308
LcWRKY23	Lcy05g011970	20.8482	5.92964	13.0029	2.36051	1.21706	7.64672	10.0611	61.0662
LcWRKY24	Lcy06g003090	1.92534	0.0899774	0.115623	2.78475	6.45471	0	0.607323	11.9777
LcWRKY25	Lcy06g008190	18.4582	0.203784	0.589387	0.087343	2.2307	0.153697	0.130573	21.8537
LcWRKY26	Lcy06g010380	2.33911	2.81762	0.156342	0.251586	0	0.00995652	0.146046	5.72066
LcWRKY27	Lcy06g021780	0.518706	1.67589	3.15855	2.02234	2.71152	1.97953	1.47849	13.545
LcWRKY28	Lcy06g023690	0	0	0	0	0	0	0	0
LcWRKY29	Lcy06g024060	554.416	19.0765	55.3467	52.9375	10.6039	43.9906	55.3875	791.759
LcWRKY30	Lcy07g002360	5.8629	14.5023	3.7414	0.653832	2.86922	10.699	15.2726	53.6013
LcWRKY31	Lcy07g002580	407.357	36.1962	64.1204	14.8822	0.499258	5.0955	9.58661	537.737
LcWRKY32	Lcy07g005230	0	0	0	0.386339	0	0.183871	0.0717052	0.641916
LcWRKY33	Lcy07g006240	60.3407	17.8938	27.5421	92.7761	35.8512	16.312	35.8591	286.575
LcWRKY34	Lcy07g013580	4.59516	0.0549587	4.71553	128.665	237.848	1.56477	52.2178	429.662
LcWRKY35	Lcy07g014420	4.77657	0.225942	0.876481	0.542599	0	0.0412192	1.01297	7.47578
LcWRKY36	Lcy08g003070	46.6943	39.9938	39.1125	55.2613	65.2285	32.0244	30.7172	309.032
LcWRKY37	Lcy08g004870	2.84691	0.728726	0.313285	3.29284	0.331448	0.00922632	1.15064	8.67307
LcWRKY38	Lcy08g006300	30.4036	5.7937	2.21947	10.6197	3.03059	2.47366	11.8944	66.435
LcWRKY39	Lcy08g007190	22.567	3.12387	4.05954	4.95928	0.175996	0.325308	1.95967	37.1706
LcWRKY40	Lcy09g001010	18.0676	0.0334887	0.267625	244.611	175.885	0.0294381	7.45895	446.354
LcWRKY41	Lcy09g003490	31.7255	16.3807	17.2997	60.7763	58.4078	9.45913	12.6949	206.744
LcWRKY42	Lcy09g020790	161.727	8.46657	3.01432	10.9319	1.89034	0.883136	12.3154	199.229
LcWRKY43	Lcy10g000320	86.6776	15.6412	35.5641	148.046	64.9811	4.98815	31.5852	387.483
LcWRKY44	Lcy10g008570	23.6546	0.116216	0.196725	11.7266	4.5189	0.0212986	8.04404	48.2784
LcWRKY45	Lcy10g010610	11.7624	2.01894	5.44817	4.36352	2.52078	0.546238	1.4412	28.1013
LcWRKY46	Lcy10g017220	3.8277	1.68169	3.49494	9.31208	6.43383	2.26342	1.15074	28.1644
LcWRKY47	Lcy10g017240	3.33478	0.0305681	0.380463	0.485334	0	0.132872	0.0288842	4.3929
LcWRKY48	Lcy10g017640	26.3853	0.601904	3.2373	0.305252	0	1.06502	2.26342	33.8582
LcWRKY49	Lcy10g018700	18.221	55.4801	7.36833	3.08932	3.37097	30.1262	39.2079	156.864
LcWRKY50	Lcy11g000890	2.36783	0.285229	3.19888	0	0	1.41045	1.09364	8.35602
LcWRKY51	Lcy11g005270	0.697302	0	1.2005	0.161313	0.0211038	0.139997	0.11338	2.33359
LcWRKY52	Lcy11g007870	23.448	4.99898	13.1039	1.97208	0.365928	3.73925	7.42149	55.0496
LcWRKY53	Lcy11g008200	2.51647	0.0491077	0.604318	0	0	0	0	3.16989
LcWRKY54	Lcy11g008210	0.662651	0	1.31195	0.18244	0.0397024	0	0.154001	2.35075
LcWRKY55	Lcy11g015160	23.4035	21.3721	10.9102	11.4946	6.71	14.8154	14.0744	102.78
LcWRKY56	Lcy11g016630	52.2924	26.8334	15.5482	36.7166	31.4322	34.9351	31.1111	228.869
LcWRKY57	Lcy12g016190	41.9083	25.96	28.8591	88.6622	75.5636	21.4757	37.9188	320.348
LcWRKY58	Lcy12g017550	28.7585	14.3474	4.75137	3.9379	3.11179	1.22414	4.63193	60.763
LcWRKY59	Lcy12g019510	11.9174	10.151	7.50763	22.3459	21.0505	13.8821	9.78632	96.6409
LcWRKY60	Lcy13g003230	9.17266	10.5828	11.762	11.18	13.8166	1.75047	1.9307	60.1952
LcWRKY61	Lcy13g010710	5.08075	5.97534	0.196933	0.244452	0.195708	1.46446	1.66763	14.8253
LcWRKY62	Lcy13g010720	20.8579	12.73	19.4242	5.33228	0.596288	5.14596	8.76398	72.8506
Total FPKM		2231.04	583.425	555.613	1254.83	954.887	422.335	669.007
