# Supplementary material for: Identification of WRKY Family Members and Characterization of the Low-Temperature-Stress-Responsive WRKY Genes in Luffa (Luffa cylindrica L.)
Source: Plants (Basel). 2024 Feb 28;13(5):676. doi: 10.3390/plants13050676 (PMC10935285; doi:10.3390/plants13050676)
Supplement: Supplementary file 1 [file plants-13-00676-s001.zip › Supplementary File S8.xls]

## Sheet: low temperature
Gene Name		0h	2h	4h	8h	12h	Total FPKM
LcWRKY1	Lcy01g013860	6.19831	4.3578	4.22923	4.19566	4.54227	23.5233
LcWRKY2	Lcy01g015520	3.44702	4.36175	5.52961	6.51812	7.25201	27.1085
LcWRKY3	Lcy01g015530	0.023328	0.167021	0.30539	0.382179	0.309098	1.18702
LcWRKY4	Lcy02g000520	0	0	0	0	0	0
LcWRKY5	Lcy02g003300	0	0	0	0	0	0
LcWRKY6	Lcy02g003370	3.41014	3.96136	3.52301	2.76366	2.63694	16.2951
LcWRKY7	Lcy02g004820	62.7969	629.122	859.294	1098.63	1340.78	3990.62
LcWRKY8	Lcy02g008110	24.2981	25.2304	40.1585	57.3697	75.4565	222.513
LcWRKY9	Lcy02g018410	3.96836	3.68542	3.09865	2.35899	2.14794	15.2593
LcWRKY10	Lcy03g007290	7.11696	5.45697	4.63604	3.96381	3.05834	24.2321
LcWRKY11	Lcy03g015080	0.0118575	0	0	0	0	0.0118575
LcWRKY12	Lcy03g017740	6.66741	27.682	30.3976	28.8605	29.0987	122.706
LcWRKY13	Lcy03g019140	22.4812	23.8534	24.1022	23.4865	23.5788	117.502
LcWRKY14	Lcy04g010020	0.0452889	2.40158	3.60826	3.92149	3.94238	13.919
LcWRKY15	Lcy04g013590	0.104615	1.02066	0.874397	0.518023	0.115225	2.63293
LcWRKY16	Lcy04g013690	0.318713	2.57542	2.14321	2.41138	2.65852	10.1072
LcWRKY17	Lcy04g014780	57.732	27.4498	26.2721	26.6865	27.161	165.301
LcWRKY18	Lcy04g020100	4.75946	2.57385	5.53163	8.44316	11.0656	32.3737
LcWRKY19	Lcy04g022670	0.550751	0.565356	0.444612	0.290567	0.450806	2.30209
LcWRKY20	Lcy04g023770	0	0	0	0	0	0
LcWRKY21	Lcy05g005160	0.042486	0	0	0.0303981	0.179185	0.252069
LcWRKY22	Lcy05g007820	8.91975	10.6885	10.5167	10.1991	9.64915	49.9732
LcWRKY23	Lcy05g011970	39.3485	295.374	223.168	156.324	93.1735	807.387
LcWRKY24	Lcy06g003090	0.511278	0.0230719	0.0381192	0.0899447	0.119272	0.781686
LcWRKY25	Lcy06g008190	0.0230243	0.215054	0.198849	0.102113	0.102113	0.641153
LcWRKY26	Lcy06g010380	0.0301042	0.0368338	0.0223202	0.0445397	0.0445397	0.178338
LcWRKY27	Lcy06g021780	2.09537	2.39966	3.64441	4.19766	5.05894	17.396
LcWRKY28	Lcy06g023690	0	0	0	0	0	0
LcWRKY29	Lcy06g024060	10.1257	80.8311	60.2881	40.3878	18.4373	210.07
LcWRKY30	Lcy07g002360	2.1708	6.77151	4.53216	3.02067	1.17242	17.6676
LcWRKY31	Lcy07g002580	10.6731	4.19666	6.87561	9.97416	13.5899	45.3094
LcWRKY32	Lcy07g005230	0	0	0	0	0	0
LcWRKY33	Lcy07g006240	40.0999	31.2756	28.6839	25.7873	22.8077	148.655
LcWRKY34	Lcy07g013580	0.177154	0.128192	0.258846	0.313788	0.26072	1.1387
LcWRKY35	Lcy07g014420	0.791118	0.516324	0.753237	0.775258	1.00378	3.83971
LcWRKY36	Lcy08g003070	63.5822	52.0637	53.7146	55.0318	56.2172	280.609
LcWRKY37	Lcy08g004870	8.21448	0.866433	1.58341	1.89451	2.6338	15.1926
LcWRKY38	Lcy08g006300	32.1076	26.4472	30.4551	33.1056	35.4528	157.568
LcWRKY39	Lcy08g007190	15.9217	6.27473	8.23348	9.94523	12.9357	53.3108
LcWRKY40	Lcy09g001010	0.653547	0	0	0.0594409	0.0594409	0.772429
LcWRKY41	Lcy09g003490	22.921	16.5527	17.0744	18.0889	19.7064	94.3435
LcWRKY42	Lcy09g020790	6.25815	2.18424	2.42772	3.04782	3.13315	17.0511
LcWRKY43	Lcy10g000320	92.0444	266.404	353.158	429.997	510.016	1651.62
LcWRKY44	Lcy10g008570	0	0.0707386	0.035093	0.035093	0	0.140925
LcWRKY45	Lcy10g010610	3.33023	1.70797	2.17367	2.27186	2.53424	12.018
LcWRKY46	Lcy10g017220	4.83047	6.7265	7.8564	7.99571	8.92307	36.3321
LcWRKY47	Lcy10g017240	0.0367552	0.0442743	0.207783	0.370554	0.432507	1.09187
LcWRKY48	Lcy10g017640	3.52463	12.8196	9.9358	8.41679	6.69622	41.393
LcWRKY49	Lcy10g018700	2.21377	6.11554	5.14864	3.71709	1.93429	19.1293
LcWRKY50	Lcy11g000890	2.07469	0.201052	0.273005	0.338433	0.651149	3.53833
LcWRKY51	Lcy11g005270	0.0505791	0.297769	0.116478	0.147275	0.072908	0.685009
LcWRKY52	Lcy11g007870	53.3876	36.713	86.3282	131.009	180.03	487.467
LcWRKY53	Lcy11g008200	0.0410512	0.0480587	0.108932	0.0855978	0.0608732	0.344513
LcWRKY54	Lcy11g008210	1.81668	1.05405	1.1589	1.05247	0.649412	5.73151
LcWRKY55	Lcy11g015160	21.7477	22.6667	23.4671	24.6487	25.0946	117.625
LcWRKY56	Lcy11g016630	48.6371	25.0137	23.3003	21.4516	20.3564	138.759
LcWRKY57	Lcy12g016190	34.8744	34.0893	40.5184	47.8964	56.7817	214.16
LcWRKY58	Lcy12g017550	4.99466	12.9276	11.2662	10.0988	8.34608	47.6333
LcWRKY59	Lcy12g019510	20.4674	22.0543	24.0546	26.1381	27.5726	120.287
LcWRKY60	Lcy13g003230	25.3023	19.9692	24.2233	26.9832	30.7062	127.184
LcWRKY61	Lcy13g010710	0.0195258	0	0	0	0	0.0195258
LcWRKY62	Lcy13g010720	1.03831	12.9787	9.01502	4.74252	0.768823	28.5434
Total FPKM		789.03	1783.21	2088.96	2390.62	2711.62
